# Supplementary material for: Tubulin autoregulation tunes microtubule dynamics to support multicellular architecture and viability
Source: Nat Commun. 2026 Jul 22;17:6813. doi: 10.1038/s41467-026-75341-w (PMC13392243; doi:10.1038/s41467-026-75341-w)
Supplement: Supplementary file 3 — Supplementary Data 1 [file 41467_2026_75341_MOESM3_ESM.xlsx]

## Sheet: Supplementary Data 1
Supplementary Data 1. Extended mass spectrometry dataset relative to Figure 1E and Figure S7F.
Comparison (group1/group2)	ProteinGroups	Log2 (Fold Change)	Pvalue	Qvalue	UniProtIds	Genes	ProteinDescriptions
KO / PAR	P09972	-2.04216	6.37275e-09	3.44638e-06	P09972	ALDOC	Fructose-bisphosphate aldolase C
KO / PAR	P27694	-0.623909	5.5407e-09	3.44638e-06	P27694	RPA1	Replication protein A 70 kDa DNA-binding subunit
KO / PAR	Q00653	-1.5139	5.65756e-09	3.44638e-06	Q00653	NFKB2	Nuclear factor NF-kappa-B p100 subunit
KO / PAR	Q92597	-2.98613	4.3261e-09	3.44638e-06	Q92597	NDRG1	Protein NDRG1
KO / PAR	Q96CX2	-2.99097	3.34691e-09	3.44638e-06	Q96CX2	KCTD12	BTB/POZ domain-containing protein KCTD12
KO / PAR	O60716	0.452139	1.3615e-08	5.62721e-06	O60716	CTNND1	Catenin delta-1
KO / PAR	P58107	-2.13548	1.45675e-08	5.62721e-06	P58107	EPPK1	Epiplakin
KO / PAR	O94875	1.17332	2.43009e-08	6.20887e-06	O94875	SORBS2	Sorbin and SH3 domain-containing protein 2
KO / PAR	O95782	-0.534237	2.0224e-08	6.20887e-06	O95782	AP2A1	AP-2 complex subunit alpha-1
KO / PAR	P09874	-0.429447	2.5258e-08	6.20887e-06	P09874	PARP1	Poly [ADP-ribose] polymerase 1
KO / PAR	Q5VV41	-2.27401	2.12018e-08	6.20887e-06	Q5VV41	ARHGEF16	Rho guanine nucleotide exchange factor 16
KO / PAR	Q14192	1.52835	2.75561e-08	6.2093e-06	Q14192	FHL2	Four and a half LIM domains protein 2
KO / PAR	Q9NR19	-1.17728	3.33401e-08	6.93473e-06	Q9NR19	ACSS2	Acetyl-coenzyme A synthetase, cytoplasmic
KO / PAR	Q9UNF1	1.66004	3.6102e-08	6.97284e-06	Q9UNF1	MAGED2	Melanoma-associated antigen D2
KO / PAR	P13807	-0.944016	6.45844e-08	1.09148e-05	P13807	GYS1	Glycogen [starch] synthase, muscle
KO / PAR	P47712	-1.38736	6.15813e-08	1.09148e-05	P47712	PLA2G4A	Cytosolic phospholipase A2
KO / PAR	Q13740	-2.20004	1.24422e-07	1.77072e-05	Q13740	ALCAM	CD166 antigen
KO / PAR	Q16513	-0.848169	1.20682e-07	1.77072e-05	Q16513	PKN2	Serine/threonine-protein kinase N2
KO / PAR	Q96HE7	-1.15916	1.14671e-07	1.77072e-05	Q96HE7	ERO1A	ERO1-like protein alpha
KO / PAR	Q8IY22	1.18194	1.40244e-07	1.8961e-05	Q8IY22	CMIP	C-Maf-inducing protein
KO / PAR	P05787	-1.43298	2.26459e-07	2.78339e-05	P05787	KRT8	Keratin, type II cytoskeletal 8
KO / PAR	Q92823	-1.68222	2.17892e-07	2.78339e-05	Q92823	NRCAM	Neuronal cell adhesion molecule
KO / PAR	Q86XI2	-0.454824	2.59479e-07	3.05058e-05	Q86XI2	NCAPG2	Condensin-2 complex subunit G2
KO / PAR	Q6ZRV2	1.5139	2.70796e-07	3.05097e-05	Q6ZRV2	FAM83H	Protein FAM83H
KO / PAR	Q9NQ29	1.16436	2.85593e-07	3.08898e-05	Q9NQ29	LUC7L	Putative RNA-binding protein Luc7-like 1
KO / PAR	Q01968	0.4617	3.35201e-07	3.35698e-05	Q01968	OCRL	Inositol polyphosphate 5-phosphatase OCRL
KO / PAR	Q13576	-0.85847	3.33409e-07	3.35698e-05	Q13576	IQGAP2	Ras GTPase-activating-like protein IQGAP2
KO / PAR	O60934	0.376411	3.76233e-07	3.50804e-05	O60934	NBN	Nibrin
KO / PAR	P27144	-1.13852	3.751e-07	3.50804e-05	P27144	AK4	Adenylate kinase 4, mitochondrial
KO / PAR	Q9BU76	-0.784251	4.08665e-07	3.68344e-05	Q9BU76	MMTAG2	Multiple myeloma tumor-associated protein 2
KO / PAR	O95158	-1.70364	4.88699e-07	4.26271e-05	O95158	NXPH4	Neurexophilin-4
KO / PAR	Q15118	-1.32561	6.08812e-07	5.14446e-05	Q15118	PDK1	[Pyruvate dehydrogenase (acetyl-transferring)] kinase isozyme 1, mitochondrial
KO / PAR	Q27J81	-0.938625	6.61868e-07	5.4233e-05	Q27J81	INF2	Inverted formin-2
KO / PAR	Q9UBW7	-1.4676	7.65445e-07	6.08754e-05	Q9UBW7	ZMYM2	Zinc finger MYM-type protein 2
KO / PAR	P12270	-0.769454	7.94914e-07	6.14128e-05	P12270	TPR	Nucleoprotein TPR
KO / PAR	Q07157	0.467473	9.15816e-07	6.8788e-05	Q07157	TJP1	Tight junction protein 1
KO / PAR	Q9NRA2	-1.56378	1.00278e-06	7.32841e-05	Q9NRA2	SLC17A5	Sialin
KO / PAR	Q15291	-0.338533	1.07708e-06	7.66429e-05	Q15291	RBBP5	Retinoblastoma-binding protein 5
KO / PAR	P50238	-2.47215	1.25577e-06	8.52397e-05	P50238	CRIP1	Cysteine-rich protein 1
KO / PAR	Q6P5R6	0.746446	1.26094e-06	8.52397e-05	Q6P5R6	RPL22L1	Ribosomal protein eL22-like
KO / PAR	P39059	-1.7633	1.35125e-06	8.69947e-05	P39059	COL15A1	Collagen alpha-1(XV) chain
KO / PAR	Q86UR5	0.833011	1.33753e-06	8.69947e-05	Q86UR5	RIMS1	Regulating synaptic membrane exocytosis protein 1
KO / PAR	Q8WUF5	-1.28467	1.41447e-06	8.89469e-05	Q8WUF5	PPP1R13L	RelA-associated inhibitor
KO / PAR	P13667	-0.350985	1.54202e-06	9.47639e-05	P13667	PDIA4	Protein disulfide-isomerase A4
KO / PAR	O95487	0.36736	1.79751e-06	9.53033e-05	O95487	SEC24B	Protein transport protein Sec24B
KO / PAR	P21266	-0.80964	1.64336e-06	9.53033e-05	P21266	GSTM3	Glutathione S-transferase Mu 3
KO / PAR	Q02952	-0.586246	1.77997e-06	9.53033e-05	Q02952	AKAP12	A-kinase anchor protein 12
KO / PAR	Q04695	-1.6151	1.74244e-06	9.53033e-05	Q04695	KRT17	Keratin, type I cytoskeletal 17
KO / PAR	Q96GM8	-0.384438	1.70462e-06	9.53033e-05	Q96GM8	TOE1	Target of EGR1 protein 1
KO / PAR	Q9NR12	0.830401	1.76345e-06	9.53033e-05	Q9NR12	PDLIM7	PDZ and LIM domain protein 7
KO / PAR	Q9P0K7	0.690803	1.70785e-06	9.53033e-05	Q9P0K7	RAI14	Ankycorbin
KO / PAR	Q9UKN8	-0.452152	1.86657e-06	9.70618e-05	Q9UKN8	GTF3C4	General transcription factor 3C polypeptide 4
KO / PAR	P35611	-0.449067	2.05217e-06	0.000102761	P35611	ADD1	Alpha-adducin
KO / PAR	Q8WX93	1.07761	2.01484e-06	0.000102761	Q8WX93	PALLD	Palladin
KO / PAR	P10589	-0.517114	2.20618e-06	0.000108464	P10589	NR2F1	COUP transcription factor 1
KO / PAR	P42858	-0.568854	2.30419e-06	0.00011126	P42858	HTT	Huntingtin
KO / PAR	Q9BQ70	0.642362	2.63125e-06	0.000124823	Q9BQ70	TCF25	Ribosome quality control complex subunit TCF25
KO / PAR	Q8NBJ7	-0.459451	2.7203e-06	0.000126822	Q8NBJ7	SUMF2	Inactive C-alpha-formylglycine-generating enzyme 2
KO / PAR	Q8N108	-0.939967	2.84802e-06	0.000130526	Q8N108	MIER1	Mesoderm induction early response protein 1
KO / PAR	Q05193	-1.36358	2.92578e-06	0.000131855	Q05193	DNM1	Dynamin-1
KO / PAR	P31949	-0.802988	3.08351e-06	0.000136002	P31949	S100A11	Protein S100-A11
KO / PAR	Q9UPQ0	1.34901	3.11839e-06	0.000136002	Q9UPQ0	LIMCH1	LIM and calponin homology domains-containing protein 1
KO / PAR	P42166	0.760902	3.26726e-06	0.000140233	P42166	TMPO	Lamina-associated polypeptide 2, isoform alpha
KO / PAR	Q03426	-0.577373	3.49029e-06	0.000141161	Q03426	MVK	Mevalonate kinase
KO / PAR	Q96NC0	0.336987	3.49771e-06	0.000141161	Q96NC0	ZMAT2	Zinc finger matrin-type protein 2
KO / PAR	Q99081	0.79594	3.45028e-06	0.000141161	Q99081	TCF12	Transcription factor 12
KO / PAR	Q9H2K8	1.56835	3.38232e-06	0.000141161	Q9H2K8	TAOK3	Serine/threonine-protein kinase TAO3
KO / PAR	Q14249	-1.05948	3.68625e-06	0.000146583	Q14249	ENDOG	Endonuclease G, mitochondrial
KO / PAR	Q2TAM9	-0.706313	3.95317e-06	0.000154918	Q2TAM9	TUSC1	Tumor suppressor candidate gene 1 protein
KO / PAR	Q9BXP5	-0.252585	4.10296e-06	0.000158491	Q9BXP5	SRRT	Serrate RNA effector molecule homolog
KO / PAR	P28715	-0.332062	4.28338e-06	0.00016313	P28715	ERCC5	DNA excision repair protein ERCC-5
KO / PAR	O75962	0.395487	4.35551e-06	0.000163574	O75962	TRIO	Triple functional domain protein
KO / PAR	P49006	-0.951297	4.84668e-06	0.000179526	P49006	MARCKSL1	MARCKS-related protein
KO / PAR	O00469	-1.26117	5.16959e-06	0.000179942	O00469	PLOD2	Procollagen-lysine,2-oxoglutarate 5-dioxygenase 2
KO / PAR	O75525	-1.10696	5.27475e-06	0.000179942	O75525	KHDRBS3	KH domain-containing, RNA-binding, signal transduction-associated protein 3
KO / PAR	O95905	0.716653	5.08143e-06	0.000179942	O95905	ECD	Protein ecdysoneless homolog
KO / PAR	Q8NBP7	-1.67109	5.15682e-06	0.000179942	Q8NBP7	PCSK9	Proprotein convertase subtilisin/kexin type 9
KO / PAR	Q9H7D7	-0.493232	5.32372e-06	0.000179942	Q9H7D7	WDR26	WD repeat-containing protein 26
KO / PAR	Q9H8Y5	-0.715346	5.10163e-06	0.000179942	Q9H8Y5	ANKZF1	tRNA endonuclease ANKZF1
KO / PAR	Q9Y383	-0.376906	5.25612e-06	0.000179942	Q9Y383	LUC7L2	Putative RNA-binding protein Luc7-like 2
KO / PAR	O43491	-0.505377	5.80918e-06	0.00018146	O43491	EPB41L2	Band 4.1-like protein 2
KO / PAR	P13498	-1.4189	5.84063e-06	0.00018146	P13498	CYBA	Cytochrome b-245 light chain
KO / PAR	P15924	-0.635414	5.54337e-06	0.00018146	P15924	DSP	Desmoplakin
KO / PAR	P61964	-0.357904	5.88302e-06	0.00018146	P61964	WDR5	WD repeat-containing protein 5
KO / PAR	P69905	0.705219	5.8276e-06	0.00018146	P69905	HBA1	Hemoglobin subunit alpha
KO / PAR	Q9GZT9	-1.02643	5.90551e-06	0.00018146	Q9GZT9	EGLN1	Egl nine homolog 1
KO / PAR	Q9NZJ0	-0.533698	5.48939e-06	0.00018146	Q9NZJ0	DTL	Denticleless protein homolog
KO / PAR	Q9UHB6	0.587475	5.61869e-06	0.00018146	Q9UHB6	LIMA1	LIM domain and actin-binding protein 1
KO / PAR	O14657	-1.1191	6.64552e-06	0.000191165	O14657	TOR1B	Torsin-1B
KO / PAR	P06737	-1.19159	6.61364e-06	0.000191165	P06737	PYGL	Glycogen phosphorylase, liver form
KO / PAR	Q52LJ0	0.412325	6.52706e-06	0.000191165	Q52LJ0	FAM98B	tRNA-splicing ligase complex subunit FAM98B
KO / PAR	Q9NPR2	-1.24845	6.35964e-06	0.000191165	Q9NPR2	SEMA4B	Semaphorin-4B
KO / PAR	Q9UHN6	-1.62379	6.60719e-06	0.000191165	Q9UHN6	CEMIP2	Cell surface hyaluronidase CEMIP2
KO / PAR	Q9Y4C1	-1.01497	6.5694e-06	0.000191165	Q9Y4C1	KDM3A	Lysine-specific demethylase 3A
KO / PAR	P61764	-0.428983	6.76016e-06	0.000192415	P61764	STXBP1	Syntaxin-binding protein 1
KO / PAR	P80303	-0.531278	6.89834e-06	0.000194303	P80303	NUCB2	Nucleobindin-2
KO / PAR	Q9H1E3	-0.745183	7.13744e-06	0.000198965	Q9H1E3	NUCKS1	Nuclear ubiquitous casein and cyclin-dependent kinase substrate 1
KO / PAR	Q8IV48	0.398841	7.28055e-06	0.000200884	Q8IV48	ERI1	3'-5' exoribonuclease 1
KO / PAR	P11171	-0.481701	7.87621e-06	0.000210864	P11171	EPB41	Protein 4.1
KO / PAR	P17936	-2.4019	7.79261e-06	0.000210864	P17936	IGFBP3	Insulin-like growth factor-binding protein 3
KO / PAR	Q96CW1	-0.454322	7.86117e-06	0.000210864	Q96CW1	AP2M1	AP-2 complex subunit mu
KO / PAR	Q96D15	-0.481931	8.23257e-06	0.000217047	Q96D15	RCN3	Reticulocalbin-3
KO / PAR	Q9NUD5	0.757463	8.26769e-06	0.000217047	Q9NUD5	ZCCHC3	Zinc finger CCHC domain-containing protein 3
KO / PAR	O75128	0.664529	8.50047e-06	0.000221012	O75128	COBL	Protein cordon-bleu
KO / PAR	O60701	0.963511	8.81405e-06	0.000221979	O60701	UGDH	UDP-glucose 6-dehydrogenase
KO / PAR	P48449	-1.08766	8.78035e-06	0.000221979	P48449	LSS	Lanosterol synthase
KO / PAR	Q12933	-0.561136	8.86604e-06	0.000221979	Q12933	TRAF2	TNF receptor-associated factor 2
KO / PAR	Q8TAG9	-0.371802	8.79267e-06	0.000221979	Q8TAG9	EXOC6	Exocyst complex component 6
KO / PAR	Q08257	-0.779361	9.03915e-06	0.000224237	Q08257	CRYZ	Zeta-crystallin
KO / PAR	P62166	-0.533271	9.71504e-06	0.00023355	P62166	NCS1	Neuronal calcium sensor 1
KO / PAR	Q15418	-0.60833	9.65503e-06	0.00023355	Q15418	RPS6KA1	Ribosomal protein S6 kinase alpha-1
KO / PAR	Q6WCQ1	0.629801	9.52618e-06	0.00023355	Q6WCQ1	MPRIP	Myosin phosphatase Rho-interacting protein
KO / PAR	Q9NQW6	-0.501094	9.76005e-06	0.00023355	Q9NQW6	ANLN	Anillin
KO / PAR	O43294	1.042	1.00786e-05	0.000239058	O43294	TGFB1I1	Transforming growth factor beta-1-induced transcript 1 protein
KO / PAR	P11166	-2.00229	1.03816e-05	0.000240443	P11166	SLC2A1	Solute carrier family 2, facilitated glucose transporter member 1
KO / PAR	P53350	0.315239	1.02525e-05	0.000240443	P53350	PLK1	Serine/threonine-protein kinase PLK1
KO / PAR	P55735	0.131859	1.04038e-05	0.000240443	P55735	SEC13	Protein SEC13 homolog
KO / PAR	Q9UHL4	-0.821312	1.07228e-05	0.000245716	Q9UHL4	DPP7	Dipeptidyl peptidase 2
KO / PAR	A1X283	0.893535	1.18294e-05	0.000266555	A1X283	SH3PXD2B	SH3 and PX domain-containing protein 2B
KO / PAR	Q9Y5A9	-0.340357	1.17344e-05	0.000266555	Q9Y5A9	YTHDF2	YTH domain-containing family protein 2
KO / PAR	Q01082	-0.453582	1.20897e-05	0.000270169	Q01082	SPTBN1	Spectrin beta chain, non-erythrocytic 1
KO / PAR	Q9Y4E6	0.444963	1.26052e-05	0.000279382	Q9Y4E6	WDR7	WD repeat-containing protein 7
KO / PAR	P09923	-1.34262	1.27995e-05	0.000281381	P09923	ALPI	Intestinal-type alkaline phosphatase
KO / PAR	O00221	-0.76057	1.31519e-05	0.000282243	O00221	NFKBIE	NF-kappa-B inhibitor epsilon
KO / PAR	P35659	-0.443652	1.30287e-05	0.000282243	P35659	DEK	Protein DEK
KO / PAR	Q9UPN9	-0.309552	1.30491e-05	0.000282243	Q9UPN9	TRIM33	E3 ubiquitin-protein ligase TRIM33
KO / PAR	P04792	-0.718291	1.32799e-05	0.000282746	P04792	HSPB1	Heat shock protein beta-1
KO / PAR	Q13418	0.813938	1.3407e-05	0.000283223	Q13418	ILK	Scaffold protein ILK
KO / PAR	P12109	-1.07883	1.35955e-05	0.000284978	P12109	COL6A1	Collagen alpha-1(VI) chain
KO / PAR	Q99519	-1.22019	1.37572e-05	0.00028615	Q99519	NEU1	Sialidase-1
KO / PAR	P07099	-1.00747	1.39507e-05	0.000287223	P07099	EPHX1	Epoxide hydrolase 1
KO / PAR	P21926	-1.58514	1.41275e-05	0.000287223	P21926	CD9	CD9 antigen
KO / PAR	P33991	0.314288	1.4064e-05	0.000287223	P33991	MCM4	DNA replication licensing factor MCM4
KO / PAR	P33992	0.396013	1.45397e-05	0.000291224	P33992	MCM5	DNA replication licensing factor MCM5
KO / PAR	Q00341	0.496949	1.45047e-05	0.000291224	Q00341	HDLBP	Vigilin
KO / PAR	O15382	-0.516002	1.48776e-05	0.000293642	O15382	BCAT2	Branched-chain-amino-acid aminotransferase, mitochondrial
KO / PAR	Q96EN8	-0.462015	1.48699e-05	0.000293642	Q96EN8	MOCOS	Molybdenum cofactor sulfurase
KO / PAR	Q7L273	-0.695062	1.5301e-05	0.00029981	Q7L273	KCTD9	BTB/POZ domain-containing protein KCTD9
KO / PAR	Q9Y2H1	1.09915	1.54931e-05	0.000301391	Q9Y2H1	STK38L	Serine/threonine-protein kinase 38-like
KO / PAR	P19021	-1.01907	1.56557e-05	0.000302378	P19021	PAM	Peptidyl-glycine alpha-amidating monooxygenase
KO / PAR	O00584	-1.04088	1.70027e-05	0.000319272	O00584	RNASET2	Ribonuclease T2
KO / PAR	Q16877	-1.97548	1.69244e-05	0.000319272	Q16877	PFKFB4	6-phosphofructo-2-kinase/fructose-2,6-bisphosphatase 4
KO / PAR	Q96SB4	-0.458762	1.6994e-05	0.000319272	Q96SB4	SRPK1	SRSF protein kinase 1
KO / PAR	Q9Y4D7	-1.68778	1.66871e-05	0.000319272	Q9Y4D7	PLXND1	Plexin-D1
KO / PAR	Q9UI42	2.3377	1.71266e-05	0.000319382	Q9UI42	CPA4	Carboxypeptidase A4
KO / PAR	Q12965	-0.440101	1.74431e-05	0.000323057	Q12965	MYO1E	Unconventional myosin-Ie
KO / PAR	P13861	0.148809	1.81607e-05	0.000331711	P13861	PRKAR2A	cAMP-dependent protein kinase type II-alpha regulatory subunit
KO / PAR	Q16790	-4.07883	1.82238e-05	0.000331711	Q16790	CA9	Carbonic anhydrase 9
KO / PAR	Q9Y597	-0.735267	1.82785e-05	0.000331711	Q9Y597	KCTD3	BTB/POZ domain-containing protein KCTD3
KO / PAR	Q7L4I2	-0.385485	1.85094e-05	0.000333663	Q7L4I2	RSRC2	Arginine/serine-rich coiled-coil protein 2
KO / PAR	Q9BT09	-0.404981	1.87657e-05	0.000336042	Q9BT09	CNPY3	Protein canopy homolog 3
KO / PAR	Q9NP58	-1.08531	1.90952e-05	0.000339693	Q9NP58	ABCB6	ATP-binding cassette sub-family B member 6
KO / PAR	Q68CZ2	-0.438262	1.95059e-05	0.000342492	Q68CZ2	TNS3	Tensin-3
KO / PAR	Q7KZI7	0.391704	1.94705e-05	0.000342492	Q7KZI7	MARK2	Serine/threonine-protein kinase MARK2
KO / PAR	Q99956	-0.964389	2.01414e-05	0.000349117	Q99956	DUSP9	Dual specificity protein phosphatase 9
KO / PAR	Q9NZ08	0.478148	2.01269e-05	0.000349117	Q9NZ08	ERAP1	Endoplasmic reticulum aminopeptidase 1
KO / PAR	O00291	-0.608584	2.10118e-05	0.000353336	O00291	HIP1	Huntingtin-interacting protein 1
KO / PAR	P48509	-1.05315	2.05282e-05	0.000353336	P48509	CD151	CD151 antigen
KO / PAR	P78347	-0.19842	2.06957e-05	0.000353336	P78347	GTF2I	General transcription factor II-I
KO / PAR	Q05048	-0.170418	2.09073e-05	0.000353336	Q05048	CSTF1	Cleavage stimulation factor subunit 1
KO / PAR	Q9GZX9	0.865275	2.11083e-05	0.000353336	Q9GZX9	TWSG1	Twisted gastrulation protein homolog 1
KO / PAR	Q9UBV8	-0.704292	2.11688e-05	0.000353336	Q9UBV8	PEF1	Peflin
KO / PAR	O60279	1.39148	2.17316e-05	0.000355307	O60279	SUSD5	Sushi domain-containing protein 5
KO / PAR	P17812	-0.620584	2.18125e-05	0.000355307	P17812	CTPS1	CTP synthase 1
KO / PAR	P50150	-1.4368	2.14305e-05	0.000355307	P50150	GNG4	Guanine nucleotide-binding protein G(I)/G(S)/G(O) subunit gamma-4
KO / PAR	Q9NR46	-0.666936	2.1724e-05	0.000355307	Q9NR46	SH3GLB2	Endophilin-B2
KO / PAR	P63010	-0.283395	2.29635e-05	0.000371817	P63010	AP2B1	AP-2 complex subunit beta
KO / PAR	Q5T481	1.85031	2.33941e-05	0.000376534	Q5T481	RBM20	RNA-binding protein 20
KO / PAR	P41134	1.49665	2.38283e-05	0.000381253	P41134	ID1	DNA-binding protein inhibitor ID-1
KO / PAR	Q16644	1.0236	2.40024e-05	0.000381779	Q16644	MAPKAPK3	MAP kinase-activated protein kinase 3
KO / PAR	Q08378	0.175308	2.43314e-05	0.000384749	Q08378	GOLGA3	Golgin subfamily A member 3
KO / PAR	Q96JB1	-0.765655	2.51346e-05	0.00039514	Q96JB1	DNAH8	Dynein axonemal heavy chain 8
KO / PAR	Q8IZT6	-0.886671	2.57669e-05	0.000402739	Q8IZT6	ASPM	Abnormal spindle-like microcephaly-associated protein
KO / PAR	P04083	0.973	2.6258e-05	0.000406638	P04083	ANXA1	Annexin A1
KO / PAR	Q7Z2K8	-1.13787	2.63172e-05	0.000406638	Q7Z2K8	GPRIN1	G protein-regulated inducer of neurite outgrowth 1
KO / PAR	Q9C0H2	-1.47493	2.7673e-05	0.000425158	Q9C0H2	TTYH3	Protein tweety homolog 3
KO / PAR	O95396	0.767189	2.83593e-05	0.000430766	O95396	MOCS3	Adenylyltransferase and sulfurtransferase MOCS3
KO / PAR	P25208	-2.98152	2.85159e-05	0.000430766	P25208	NFYB	Nuclear transcription factor Y subunit beta
KO / PAR	Q9BZK7	-0.440887	2.82066e-05	0.000430766	Q9BZK7	TBL1XR1	F-box-like/WD repeat-containing protein TBL1XR1
KO / PAR	Q9BTY7	0.495649	2.89707e-05	0.000435204	Q9BTY7	HGH1	Co-chaperone protein HGH1 homolog
KO / PAR	Q9NUW8	-0.567912	2.91578e-05	0.000435456	Q9NUW8	TDP1	Tyrosyl-DNA phosphodiesterase 1
KO / PAR	Q9NWT1	-0.318719	2.93096e-05	0.000435456	Q9NWT1	PAK1IP1	p21-activated protein kinase-interacting protein 1
KO / PAR	P10155	-0.727985	3.08603e-05	0.000441515	P10155	RO60	RNA-binding protein RO60
KO / PAR	P31483	-0.494013	3.01132e-05	0.000441515	P31483	TIA1	Cytotoxic granule associated RNA binding protein TIA1
KO / PAR	Q8WWH5	0.491011	3.06996e-05	0.000441515	Q8WWH5	TRUB1	Pseudouridylate synthase TRUB1
KO / PAR	Q96RE7	0.575755	3.07432e-05	0.000441515	Q96RE7	NACC1	Nucleus accumbens-associated protein 1
KO / PAR	Q9BW19	-0.533409	3.06693e-05	0.000441515	Q9BW19	KIFC1	Kinesin-like protein KIFC1
KO / PAR	Q9H3G5	-0.685269	3.06768e-05	0.000441515	Q9H3G5	CPVL	Probable serine carboxypeptidase CPVL
KO / PAR	Q9UG63	-0.164939	3.02617e-05	0.000441515	Q9UG63	ABCF2	ATP-binding cassette sub-family F member 2
KO / PAR	P35658	-0.300962	3.10289e-05	0.00044159	P35658	NUP214	Nuclear pore complex protein Nup214
KO / PAR	Q96TA1	-0.694872	3.13432e-05	0.000443728	Q96TA1	NIBAN2	Protein Niban 2
KO / PAR	P22466	-1.17114	3.19486e-05	0.000449943	P22466	GAL	Galanin peptides
KO / PAR	P52789	-0.412419	3.3712e-05	0.000465089	P52789	HK2	Hexokinase-2
KO / PAR	Q6P1J9	-0.483572	3.33851e-05	0.000465089	Q6P1J9	CDC73	Parafibromin
KO / PAR	Q8IWC1	0.4288	3.36294e-05	0.000465089	Q8IWC1	MAP7D3	MAP7 domain-containing protein 3
KO / PAR	Q8N7H5	-0.400825	3.33197e-05	0.000465089	Q8N7H5	PAF1	RNA polymerase II-associated factor 1 homolog
KO / PAR	P29966	-0.710199	3.42842e-05	0.000470582	P29966	MARCKS	Myristoylated alanine-rich C-kinase substrate
KO / PAR	P53985	-1.25724	3.47085e-05	0.000473999	P53985	SLC16A1	Monocarboxylate transporter 1
KO / PAR	Q9HCD6	0.907388	3.58591e-05	0.000487251	Q9HCD6	TANC2	Protein TANC2
KO / PAR	Q13510	0.979438	3.60965e-05	0.000488025	Q13510	ASAH1	Acid ceramidase
KO / PAR	Q5VZL5	-0.755563	3.62793e-05	0.000488055	Q5VZL5	ZMYM4	Zinc finger MYM-type protein 4
KO / PAR	Q8WTV0	-1.08804	3.68339e-05	0.000490634	Q8WTV0	SCARB1	Scavenger receptor class B member 1
KO / PAR	Q8WXI9	-0.501662	3.67913e-05	0.000490634	Q8WXI9	GATAD2B	Transcriptional repressor p66-beta
KO / PAR	P46013	-0.459623	3.71752e-05	0.000492753	P46013	MKI67	Proliferation marker protein Ki-67
KO / PAR	Q9UKL0	-0.350406	3.73639e-05	0.000492839	Q9UKL0	RCOR1	REST corepressor 1
KO / PAR	Q9UKB3	1.74872	3.79066e-05	0.000497571	Q9UKB3	DNAJC12	DnaJ homolog subfamily C member 12
KO / PAR	Q9NZQ3	-0.3314	3.82207e-05	0.000499269	Q9NZQ3	NCKIPSD	NCK-interacting protein with SH3 domain
KO / PAR	Q9BQI0	-1.04406	3.87549e-05	0.000503814	Q9BQI0	AIF1L	Allograft inflammatory factor 1-like
KO / PAR	P29373	-2.43577	3.99487e-05	0.000505784	P29373	CRABP2	Cellular retinoic acid-binding protein 2
KO / PAR	Q13325	0.729479	3.98347e-05	0.000505784	Q13325	IFIT5	Interferon-induced protein with tetratricopeptide repeats 5
KO / PAR	Q5T5U3	-0.442439	3.96587e-05	0.000505784	Q5T5U3	ARHGAP21	Rho GTPase-activating protein 21
KO / PAR	Q8N3X1	-0.42899	3.96711e-05	0.000505784	Q8N3X1	FNBP4	Formin-binding protein 4
KO / PAR	Q9H223	0.542375	4.00288e-05	0.000505784	Q9H223	EHD4	EH domain-containing protein 4
KO / PAR	Q9Y4R8	0.302264	3.92515e-05	0.000505784	Q9Y4R8	TELO2	Telomere length regulation protein TEL2 homolog
KO / PAR	P49918	-1.40695	4.03945e-05	0.000508031	P49918	CDKN1C	Cyclin-dependent kinase inhibitor 1C
KO / PAR	P35244	-0.546387	4.22083e-05	0.000528386	P35244	RPA3	Replication protein A 14 kDa subunit
KO / PAR	Q14331	0.479451	4.32807e-05	0.000536839	Q14331	FRG1	Protein FRG1
KO / PAR	Q9UN37	0.296442	4.32175e-05	0.000536839	Q9UN37	VPS4A	Vacuolar protein sorting-associated protein 4A
KO / PAR	Q8WVC0	-0.549682	4.4367e-05	0.0005478	Q8WVC0	LEO1	RNA polymerase-associated protein LEO1
KO / PAR	O14802	0.520389	4.48762e-05	0.00055157	O14802	POLR3A	DNA-directed RNA polymerase III subunit RPC1
KO / PAR	Q8NFH4	-0.382541	4.56061e-05	0.000558004	Q8NFH4	NUP37	Nucleoporin Nup37
KO / PAR	Q08J23	0.478439	4.60097e-05	0.000560407	Q08J23	NSUN2	RNA cytosine C(5)-methyltransferase NSUN2
KO / PAR	Q04864	-0.516894	4.62626e-05	0.00056096	Q04864	REL	Proto-oncogene c-Rel
KO / PAR	P02452	1.86321	4.67193e-05	0.000561462	P02452	COL1A1	Collagen alpha-1(I) chain
KO / PAR	Q13459	-0.203235	4.66314e-05	0.000561462	Q13459	MYO9B	Unconventional myosin-IXb
KO / PAR	Q9Y5L0	-0.347232	4.73821e-05	0.000566908	Q9Y5L0	TNPO3	Transportin-3
KO / PAR	Q6PD62	-0.469875	4.78267e-05	0.000567207	Q6PD62	CTR9	RNA polymerase-associated protein CTR9 homolog
KO / PAR	Q9P000	0.284273	4.77444e-05	0.000567207	Q9P000	COMMD9	COMM domain-containing protein 9
KO / PAR	P61073	-1.71243	4.83148e-05	0.000568014	P61073	CXCR4	C-X-C chemokine receptor type 4
KO / PAR	Q9Y6V7	0.470496	4.82289e-05	0.000568014	Q9Y6V7	DDX49	Probable ATP-dependent RNA helicase DDX49
KO / PAR	Q7KZ85	-0.119374	4.86613e-05	0.00056954	Q7KZ85	SUPT6H	Transcription elongation factor SPT6
KO / PAR	Q8TD19	-0.416335	4.88658e-05	0.00056954	Q8TD19	NEK9	Serine/threonine-protein kinase Nek9
KO / PAR	Q96BD0	-1.58779	4.90786e-05	0.000569565	Q96BD0	SLCO4A1	Solute carrier organic anion transporter family member 4A1
KO / PAR	O15156	-1.31049	4.93077e-05	0.000569778	O15156	ZBTB7B	Zinc finger and BTB domain-containing protein 7B
KO / PAR	Q07864	-0.336509	4.96823e-05	0.000571664	Q07864	POLE	DNA polymerase epsilon catalytic subunit A
KO / PAR	Q9Y4X0	0.941894	4.99432e-05	0.00057223	Q9Y4X0	AMMECR1	Nuclear protein AMMECR1
KO / PAR	O95983	-0.430964	5.06679e-05	0.000573247	O95983	MBD3	Methyl-CpG-binding domain protein 3
KO / PAR	Q6P3S6	-1.43736	5.05207e-05	0.000573247	Q6P3S6	FBXO42	F-box only protein 42
KO / PAR	Q9H788	0.771866	5.04552e-05	0.000573247	Q9H788	SH2D4A	SH2 domain-containing protein 4A
KO / PAR	P19793	-0.859201	5.17615e-05	0.000580886	P19793	RXRA	Retinoic acid receptor RXR-alpha
KO / PAR	P32004	-1.79087	5.17727e-05	0.000580886	P32004	L1CAM	Neural cell adhesion molecule L1
KO / PAR	P08754	-0.974587	5.20566e-05	0.000581657	P08754	GNAI3	Guanine nucleotide-binding protein G(i) subunit alpha-3
KO / PAR	Q96EB6	0.572103	5.29395e-05	0.000589088	Q96EB6	SIRT1	NAD-dependent protein deacetylase sirtuin-1
KO / PAR	Q08170	-0.902223	5.3349e-05	0.000591212	Q08170	SRSF4	Serine/arginine-rich splicing factor 4
KO / PAR	Q8NHQ8	0.63804	5.40837e-05	0.000592074	Q8NHQ8	RASSF8	Ras association domain-containing protein 8
KO / PAR	Q9BZG1	0.61141	5.38678e-05	0.000592074	Q9BZG1	RAB34	Ras-related protein Rab-34
KO / PAR	Q9Y3I0	0.512473	5.36834e-05	0.000592074	Q9Y3I0	RTCB	RNA-splicing ligase RTCB
KO / PAR	Q05639	-0.622024	5.46629e-05	0.000596002	Q05639	EEF1A2	Elongation factor 1-alpha 2
KO / PAR	Q5R372	-0.760624	5.53752e-05	0.000601344	Q5R372	RABGAP1L	Rab GTPase-activating protein 1-like
KO / PAR	Q96N67	-0.246718	5.60881e-05	0.000606649	Q96N67	DOCK7	Dedicator of cytokinesis protein 7
KO / PAR	O95067	0.239262	5.76936e-05	0.000612332	O95067	CCNB2	G2/mitotic-specific cyclin-B2
KO / PAR	P02461	3.61996	5.74621e-05	0.000612332	P02461	COL3A1	Collagen alpha-1(III) chain
KO / PAR	Q86WA6	-0.592335	5.7324e-05	0.000612332	Q86WA6	BPHL	Serine hydrolase BPHL
KO / PAR	Q9Y446	-0.515308	5.77458e-05	0.000612332	Q9Y446	PKP3	Plakophilin-3
KO / PAR	Q9Y485	0.23895	5.69991e-05	0.000612332	Q9Y485	DMXL1	DmX-like protein 1
KO / PAR	O75044	-0.755114	5.91848e-05	0.000613164	O75044	SRGAP2	SLIT-ROBO Rho GTPase-activating protein 2
KO / PAR	P05423	0.50712	5.91638e-05	0.000613164	P05423	POLR3D	DNA-directed RNA polymerase III subunit RPC4
KO / PAR	Q13813	-0.370364	5.90886e-05	0.000613164	Q13813	SPTAN1	Spectrin alpha chain, non-erythrocytic 1
KO / PAR	Q8NBS9	-0.257267	5.81162e-05	0.000613164	Q8NBS9	TXNDC5	Thioredoxin domain-containing protein 5
KO / PAR	Q9UJY1	1.45242	5.89418e-05	0.000613164	Q9UJY1	HSPB8	Heat shock protein beta-8
KO / PAR	Q9Y265	0.226081	5.87066e-05	0.000613164	Q9Y265	RUVBL1	RuvB-like 1
KO / PAR	Q16654	0.576958	6.11753e-05	0.000630073	Q16654	PDK4	[Pyruvate dehydrogenase (acetyl-transferring)] kinase isozyme 4, mitochondrial
KO / PAR	Q8TCY9	0.249108	6.1283e-05	0.000630073	Q8TCY9	URGCP	Up-regulator of cell proliferation
KO / PAR	Q96T60	-0.246732	6.24246e-05	0.000639379	Q96T60	PNKP	Bifunctional polynucleotide phosphatase/kinase
KO / PAR	P14324	-0.931555	6.29412e-05	0.000642238	P14324	FDPS	Farnesyl pyrophosphate synthase
KO / PAR	Q6R327	0.295528	6.45788e-05	0.00064925	Q6R327	RICTOR	Rapamycin-insensitive companion of mTOR
KO / PAR	Q86SX6	-0.33138	6.46128e-05	0.00064925	Q86SX6	GLRX5	Glutaredoxin-related protein 5, mitochondrial
KO / PAR	Q8WXG6	-0.322847	6.4829e-05	0.00064925	Q8WXG6	MADD	MAP kinase-activating death domain protein
KO / PAR	Q96BS2	-1.18797	6.44121e-05	0.00064925	Q96BS2	TESC	Calcineurin B homologous protein 3
KO / PAR	Q9UHG3	-0.951355	6.46609e-05	0.00064925	Q9UHG3	PCYOX1	Prenylcysteine oxidase 1
KO / PAR	P28300	-2.6547	6.52857e-05	0.000651411	P28300	LOX	Protein-lysine 6-oxidase
KO / PAR	O00470	-0.55087	6.632e-05	0.000657706	O00470	MEIS1	Homeobox protein Meis1
KO / PAR	Q9Y6X9	0.367509	6.6403e-05	0.000657706	Q9Y6X9	MORC2	ATPase MORC2
KO / PAR	Q16537	-0.522051	6.67959e-05	0.000659183	Q16537	PPP2R5E	Serine/threonine-protein phosphatase 2A 56 kDa regulatory subunit epsilon isoform
KO / PAR	Q9P253	0.472297	6.74866e-05	0.000663577	Q9P253	VPS18	Vacuolar protein sorting-associated protein 18 homolog
KO / PAR	Q9Y3Z3	0.464901	6.84934e-05	0.000671036	Q9Y3Z3	SAMHD1	Deoxynucleoside triphosphate triphosphohydrolase SAMHD1
KO / PAR	Q15645	0.821166	7.16243e-05	0.000689225	Q15645	TRIP13	Pachytene checkpoint protein 2 homolog
KO / PAR	Q6W2J9	-0.674821	7.09616e-05	0.000689225	Q6W2J9	BCOR	BCL-6 corepressor
KO / PAR	Q9UBC3	-0.811646	7.12837e-05	0.000689225	Q9UBC3	DNMT3B	DNA (cytosine-5)-methyltransferase 3B
KO / PAR	Q9Y2Y1	0.763785	7.08766e-05	0.000689225	Q9Y2Y1	POLR3K	DNA-directed RNA polymerase III subunit RPC10
KO / PAR	Q9Y613	-0.624865	7.15814e-05	0.000689225	Q9Y613	FHOD1	FH1/FH2 domain-containing protein 1
KO / PAR	P05783	-1.04579	7.20338e-05	0.000690559	P05783	KRT18	Keratin, type I cytoskeletal 18
KO / PAR	P37198	-0.35286	7.22737e-05	0.000690559	P37198	NUP62	Nuclear pore glycoprotein p62
KO / PAR	P05549	-1.44263	7.3471e-05	0.000691609	P05549	TFAP2A	Transcription factor AP-2-alpha
KO / PAR	Q9NR56	0.487301	7.36625e-05	0.000691609	Q9NR56	MBNL1	Muscleblind-like protein 1
KO / PAR	Q9NSE4	-0.648138	7.30293e-05	0.000691609	Q9NSE4	IARS2	Isoleucine--tRNA ligase, mitochondrial
KO / PAR	Q9P0V9	-0.574063	7.3434e-05	0.000691609	Q9P0V9	SEPTIN10	Septin-10
KO / PAR	Q9UIJ7	-0.37635	7.27185e-05	0.000691609	Q9UIJ7	AK3	GTP:AMP phosphotransferase AK3, mitochondrial
KO / PAR	Q2KHR2	0.438626	7.43671e-05	0.000695322	Q2KHR2	RFX7	DNA-binding protein RFX7
KO / PAR	Q5T0F9	-0.411623	7.45722e-05	0.000695322	Q5T0F9	CC2D1B	Coiled-coil and C2 domain-containing protein 1B
KO / PAR	P14923	-0.518041	7.61956e-05	0.000705592	P14923	JUP	Junction plakoglobin
KO / PAR	Q9NVU0	0.339736	7.60974e-05	0.000705592	Q9NVU0	POLR3E	DNA-directed RNA polymerase III subunit RPC5
KO / PAR	P49841	0.371258	7.67357e-05	0.000708168	P49841	GSK3B	Glycogen synthase kinase-3 beta
KO / PAR	Q99538	-0.497133	7.70537e-05	0.000708685	Q99538	LGMN	Legumain
KO / PAR	O95197	-0.768439	7.85686e-05	0.000717499	O95197	RTN3	Reticulon-3
KO / PAR	Q86V24	-3.5209	7.86662e-05	0.000717499	Q86V24	ADIPOR2	Adiponectin receptor protein 2
KO / PAR	Q8WUY8	-1.06964	7.88082e-05	0.000717499	Q8WUY8	NAT14	Probable N-acetyltransferase 14
KO / PAR	Q9BQE9	-0.334912	8.05492e-05	0.000730889	Q9BQE9	BCL7B	B-cell CLL/lymphoma 7 protein family member B
KO / PAR	A6ZKI3	0.517774	8.16478e-05	0.000737195	A6ZKI3	RTL8C	Retrotransposon Gag-like protein 8C
KO / PAR	Q9NVU7	0.644464	8.17894e-05	0.000737195	Q9NVU7	SDAD1	Protein SDA1 homolog
KO / PAR	O43314	0.388859	8.21343e-05	0.000737844	O43314	PPIP5K2	Inositol hexakisphosphate and diphosphoinositol-pentakisphosphate kinase 2
KO / PAR	O15427	-1.16059	8.26105e-05	0.000739665	O15427	SLC16A3	Monocarboxylate transporter 4
KO / PAR	P10301	-1.08111	8.77104e-05	0.000765031	P10301	RRAS	Ras-related protein R-Ras
KO / PAR	P10586	-1.66313	8.60083e-05	0.000765031	P10586	PTPRF	Receptor-type tyrosine-protein phosphatase F
KO / PAR	P49792	-0.131766	8.81477e-05	0.000765031	P49792	RANBP2	E3 SUMO-protein ligase RanBP2
KO / PAR	Q08AF3	1.19727	8.61397e-05	0.000765031	Q08AF3	SLFN5	Schlafen family member 5
KO / PAR	Q7Z3J2	0.362372	8.81625e-05	0.000765031	Q7Z3J2	VPS35L	VPS35 endosomal protein-sorting factor-like
KO / PAR	Q86W50	0.410727	8.8005e-05	0.000765031	Q86W50	METTL16	RNA N(6)-adenosine-methyltransferase METTL16
KO / PAR	Q8TDX7	-0.504956	8.72871e-05	0.000765031	Q8TDX7	NEK7	Serine/threonine-protein kinase Nek7
KO / PAR	Q9BY67	-1.77239	8.7533e-05	0.000765031	Q9BY67	CADM1	Cell adhesion molecule 1
KO / PAR	Q9HAU0	0.656854	8.75377e-05	0.000765031	Q9HAU0	PLEKHA5	Pleckstrin homology domain-containing family A member 5
KO / PAR	Q9UJC3	-0.818504	8.82728e-05	0.000765031	Q9UJC3	HOOK1	Protein Hook homolog 1
KO / PAR	P46821	2.1792	8.90652e-05	0.000769403	P46821	MAP1B	Microtubule-associated protein 1B
KO / PAR	Q14669	0.37133	8.93463e-05	0.000769403	Q14669	TRIP12	E3 ubiquitin-protein ligase TRIP12
KO / PAR	Q5SRE5	-0.228556	9.24166e-05	0.000793316	Q5SRE5	NUP188	Nucleoporin NUP188
KO / PAR	P26368	-0.206721	9.27499e-05	0.000793658	P26368	U2AF2	Splicing factor U2AF 65 kDa subunit
KO / PAR	Q96G46	0.685208	9.51407e-05	0.000806578	Q96G46	DUS3L	tRNA-dihydrouridine(47) synthase [NAD(P)(+)]-like
KO / PAR	Q9NNW5	0.466967	9.48908e-05	0.000806578	Q9NNW5	WDR6	tRNA (34-2'-O)-methyltransferase regulator WDR6
KO / PAR	Q9NUQ6	0.909357	9.51547e-05	0.000806578	Q9NUQ6	SPATS2L	SPATS2-like protein
KO / PAR	P13284	-0.868465	9.57224e-05	0.000808766	P13284	IFI30	Gamma-interferon-inducible lysosomal thiol reductase
KO / PAR	P18440	0.62093	9.62712e-05	0.000808766	P18440	NAT1	Arylamine N-acetyltransferase 1
KO / PAR	P29120	2.83914	9.63102e-05	0.000808766	P29120	PCSK1	Neuroendocrine convertase 1
KO / PAR	P25205	0.302382	9.72322e-05	0.000812909	P25205	MCM3	DNA replication licensing factor MCM3
KO / PAR	P51649	-0.392403	9.74048e-05	0.000812909	P51649	ALDH5A1	Succinate-semialdehyde dehydrogenase, mitochondrial
KO / PAR	Q09028	-0.415288	9.81848e-05	0.000816897	Q09028	RBBP4	Histone-binding protein RBBP4
KO / PAR	Q96F07	3.82887	9.97927e-05	0.000827729	Q96F07	CYFIP2	Cytoplasmic FMR1-interacting protein 2
KO / PAR	Q6P9B6	-0.713212	0.000100808	0.000831051	Q6P9B6	MEAK7	MTOR-associated protein MEAK7
KO / PAR	Q92576	-0.47218	0.000100714	0.000831051	Q92576	PHF3	PHD finger protein 3
KO / PAR	Q8N6R0	0.62763	0.000102397	0.000839033	Q8N6R0	METTL13	eEF1A lysine and N-terminal methyltransferase
KO / PAR	Q9BRP1	0.285323	0.000102249	0.000839033	Q9BRP1	PDCD2L	uS5 assembly chaperone PDCD2L
KO / PAR	P07311	-1.03511	0.000103314	0.000843988	P07311	ACYP1	Acylphosphatase-1
KO / PAR	Q8IWS0	0.292502	0.000104369	0.000850039	Q8IWS0	PHF6	PHD finger protein 6
KO / PAR	P15927	-0.605725	0.000105505	0.000856709	P15927	RPA2	Replication protein A 32 kDa subunit
KO / PAR	P07858	0.887848	0.000106926	0.00086565	P07858	CTSB	Cathepsin B
KO / PAR	Q8NC51	-0.230348	0.00011189	0.000903136	Q8NC51	SERBP1	SERPINE1 mRNA-binding protein 1
KO / PAR	P51692	0.688201	0.000112833	0.000908039	P51692	STAT5B	Signal transducer and activator of transcription 5B
KO / PAR	Q9Y4K3	0.506972	0.000114287	0.00091701	Q9Y4K3	TRAF6	TNF receptor-associated factor 6
KO / PAR	Q9BXW6	0.536476	0.00011495	0.000919598	Q9BXW6	OSBPL1A	Oxysterol-binding protein-related protein 1
KO / PAR	Q7Z5L9	-0.57723	0.000116174	0.000926653	Q7Z5L9	IRF2BP2	Interferon regulatory factor 2-binding protein 2
KO / PAR	Q969S3	0.671236	0.000117768	0.000936599	Q969S3	ZNF622	Cytoplasmic 60S subunit biogenesis factor ZNF622
KO / PAR	P10398	0.362206	0.000118557	0.00094011	P10398	ARAF	Serine/threonine-protein kinase A-Raf
KO / PAR	O95466	-0.260059	0.000119262	0.000942934	O95466	FMNL1	Formin-like protein 1
KO / PAR	O75909	-0.268526	0.000122828	0.00096409	O75909	CCNK	Cyclin-K
KO / PAR	P07954	-0.816181	0.000123007	0.00096409	P07954	FH	Fumarate hydratase, mitochondrial
KO / PAR	Q8IZH2	0.209569	0.000122524	0.00096409	Q8IZH2	XRN1	5'-3' exoribonuclease 1
KO / PAR	Q9NRW3	1.30321	0.000123512	0.000965247	Q9NRW3	APOBEC3C	DNA dC->dU-editing enzyme APOBEC-3C
KO / PAR	Q96LW7	1.78292	0.000123925	0.000965687	Q96LW7	CARD19	Caspase recruitment domain-containing protein 19
KO / PAR	Q15293	0.43402	0.000125772	0.000977264	Q15293	RCN1	Reticulocalbin-1
KO / PAR	O75382	0.647213	0.000126232	0.000978028	O75382	TRIM3	Tripartite motif-containing protein 3
KO / PAR	Q9BXB5	0.349685	0.000126842	0.000979123	Q9BXB5	OSBPL10	Oxysterol-binding protein-related protein 10
KO / PAR	Q9BZQ8	2.26106	0.000127098	0.000979123	Q9BZQ8	NIBAN1	Protein Niban 1
KO / PAR	P29353	-0.604027	0.000128001	0.000983282	P29353	SHC1	SHC-transforming protein 1
KO / PAR	Q99661	-0.714862	0.000130588	0.00100031	Q99661	KIF2C	Kinesin-like protein KIF2C
KO / PAR	P11117	-0.747684	0.000131529	0.00100467	P11117	ACP2	Lysosomal acid phosphatase
KO / PAR	Q9Y5K5	-1.00027	0.000133475	0.00101667	Q9Y5K5	UCHL5	Ubiquitin carboxyl-terminal hydrolase isozyme L5
KO / PAR	Q5T1V6	-0.882108	0.000135429	0.00102577	Q5T1V6	DDX59	Probable ATP-dependent RNA helicase DDX59
KO / PAR	Q92499	0.419706	0.000135128	0.00102577	Q92499	DDX1	ATP-dependent RNA helicase DDX1
KO / PAR	Q2TAA2	-1.11946	0.000135983	0.00102709	Q2TAA2	IAH1	Isoamyl acetate-hydrolyzing esterase 1 homolog
KO / PAR	Q9Y3I1	0.488202	0.000136588	0.00102879	Q9Y3I1	FBXO7	F-box only protein 7
KO / PAR	P11169	-2.21308	0.000136999	0.00102901	P11169	SLC2A3	Solute carrier family 2, facilitated glucose transporter member 3
KO / PAR	Q8N488	1.14988	0.000138004	0.00103369	Q8N488	RYBP	RING1 and YY1-binding protein
KO / PAR	P39748	0.350335	0.000139345	0.00103513	P39748	FEN1	Flap endonuclease 1
KO / PAR	Q99417	-0.730357	0.00013933	0.00103513	Q99417	MYCBP	c-Myc-binding protein
KO / PAR	Q9H871	-0.41748	0.000138762	0.00103513	Q9H871	RMND5A	E3 ubiquitin-protein transferase RMND5A
KO / PAR	Q92830	-0.300647	0.000142788	0.00105781	Q92830	KAT2A	Histone acetyltransferase KAT2A
KO / PAR	P28702	-0.465658	0.000144247	0.00106569	P28702	RXRB	Retinoic acid receptor RXR-beta
KO / PAR	O60238	-1.3299	0.000145044	0.00106866	O60238	BNIP3L	BCL2/adenovirus E1B 19 kDa protein-interacting protein 3-like
KO / PAR	A6NKD9	-1.03708	0.000145517	0.00106923	A6NKD9	CCDC85C	Coiled-coil domain-containing protein 85C
KO / PAR	Q9NRK6	-1.04823	0.00014642	0.00107295	Q9NRK6	ABCB10	ATP-binding cassette sub-family B member 10, mitochondrial
KO / PAR	O60907	-0.342329	0.000146841	0.00107313	O60907	TBL1X	F-box-like/WD repeat-containing protein TBL1X
KO / PAR	Q15392	-1.0929	0.000147523	0.00107412	Q15392	DHCR24	Delta(24)-sterol reductase
KO / PAR	Q8TEL6	-0.336969	0.00014777	0.00107412	Q8TEL6	TRPC4AP	Short transient receptor potential channel 4-associated protein
KO / PAR	Q9HCE1	-0.737515	0.000148289	0.001075	Q9HCE1	MOV10	Helicase MOV-10
KO / PAR	Q7Z4Q2	-0.328383	0.000153778	0.00111181	Q7Z4Q2	HEATR3	HEAT repeat-containing protein 3
KO / PAR	Q7Z4W1	-0.293141	0.000155498	0.00111551	Q7Z4W1	DCXR	L-xylulose reductase
KO / PAR	Q9H4A5	-0.795681	0.000155345	0.00111551	Q9H4A5	GOLPH3L	Golgi phosphoprotein 3-like
KO / PAR	Q9P270	1.20791	0.000155528	0.00111551	Q9P270	SLAIN2	SLAIN motif-containing protein 2
KO / PAR	Q6STE5	-0.381994	0.000157961	0.00112996	Q6STE5	SMARCD3	SWI/SNF-related matrix-associated actin-dependent regulator of chromatin subfamily D member 3
KO / PAR	Q14258	0.523732	0.000161211	0.00114714	Q14258	TRIM25	E3 ubiquitin/ISG15 ligase TRIM25
KO / PAR	Q99567	-0.327923	0.000161143	0.00114714	Q99567	NUP88	Nuclear pore complex protein Nup88
KO / PAR	P52564	1.31443	0.000161884	0.00114891	P52564	MAP2K6	Dual specificity mitogen-activated protein kinase kinase 6
KO / PAR	P50570	-0.309746	0.000162911	0.00115317	P50570	DNM2	Dynamin-2
KO / PAR	Q7L014	0.264037	0.000164054	0.00115823	Q7L014	DDX46	Probable ATP-dependent RNA helicase DDX46
KO / PAR	O60936	-0.926336	0.000165102	0.00115957	O60936	NOL3	Nucleolar protein 3
KO / PAR	Q96FX7	0.317158	0.000164682	0.00115957	Q96FX7	TRMT61A	tRNA (adenine(58)-N(1))-methyltransferase catalytic subunit TRMT61A
KO / PAR	P27540	-0.486771	0.000166115	0.00116066	P27540	ARNT	Aryl hydrocarbon receptor nuclear translocator
KO / PAR	Q9C0D5	0.439068	0.000165904	0.00116066	Q9C0D5	TANC1	Protein TANC1
KO / PAR	Q6P587	0.456474	0.000168308	0.00117295	Q6P587	FAHD1	Oxaloacetate tautomerase FAHD1, mitochondrial
KO / PAR	P35606	0.307462	0.000171195	0.00118392	P35606	COPB2	Coatomer subunit beta'
KO / PAR	P35613	-0.992626	0.000171	0.00118392	P35613	BSG	Basigin
KO / PAR	Q7KZF4	-0.14611	0.000170973	0.00118392	Q7KZF4	SND1	Staphylococcal nuclease domain-containing protein 1
KO / PAR	O75419	-0.172698	0.000171742	0.00118467	O75419	CDC45	Cell division control protein 45 homolog
KO / PAR	Q14376	-0.560497	0.000172363	0.00118592	Q14376	GALE	UDP-glucose 4-epimerase
KO / PAR	P04350	1.03063	0.000173662	0.00118623	P04350	TUBB4A	Tubulin beta-4A chain
KO / PAR	P52294	0.315351	0.000173518	0.00118623	P52294	KPNA1	Importin subunit alpha-5
KO / PAR	Q6P158	0.21756	0.000173723	0.00118623	Q6P158	DHX57	Putative ATP-dependent RNA helicase DHX57
KO / PAR	Q9UEY8	-0.440039	0.000177037	0.00120279	Q9UEY8	ADD3	Gamma-adducin
KO / PAR	Q9UJ68	1.07666	0.000176786	0.00120279	Q9UJ68	MSRA	Mitochondrial peptide methionine sulfoxide reductase
KO / PAR	Q96LJ7	-1.13031	0.00017863	0.00121057	Q96LJ7	DHRS1	Dehydrogenase/reductase SDR family member 1
KO / PAR	Q9BXW7	-0.501376	0.000181876	0.00122948	Q9BXW7	HDHD5	Haloacid dehalogenase-like hydrolase domain-containing 5
KO / PAR	Q8N3D4	-0.424834	0.000182701	0.00123198	Q8N3D4	EHBP1L1	EH domain-binding protein 1-like protein 1
KO / PAR	Q16890	-0.568943	0.000184548	0.00124134	Q16890	TPD52L1	Tumor protein D53
KO / PAR	Q8TEX9	0.50189	0.00018519	0.00124257	Q8TEX9	IPO4	Importin-4
KO / PAR	P35222	-0.229364	0.000185727	0.00124309	P35222	CTNNB1	Catenin beta-1
KO / PAR	Q96C01	-0.518143	0.000187224	0.00125001	Q96C01	FAM136A	Protein FAM136A
KO / PAR	O60684	-0.283282	0.000188132	0.00125298	O60684	KPNA6	Importin subunit alpha-7
KO / PAR	O94915	0.745658	0.000190857	0.00126801	O94915	FRYL	Protein furry homolog-like
KO / PAR	O60341	-0.450991	0.000192908	0.00127536	O60341	KDM1A	Lysine-specific histone demethylase 1A
KO / PAR	O94973	-0.340553	0.000192521	0.00127536	O94973	AP2A2	AP-2 complex subunit alpha-2
KO / PAR	P11137	2.53238	0.000193852	0.00127537	P11137	MAP2	Microtubule-associated protein 2
KO / PAR	Q16774	-0.376335	0.000193426	0.00127537	Q16774	GUK1	Guanylate kinase
KO / PAR	Q01581	-0.611172	0.000196311	0.00128841	Q01581	HMGCS1	Hydroxymethylglutaryl-CoA synthase, cytoplasmic
KO / PAR	Q15910	-0.619104	0.000198332	0.00129227	Q15910	EZH2	Histone-lysine N-methyltransferase EZH2
KO / PAR	Q96P70	-0.81959	0.000198096	0.00129227	Q96P70	IPO9	Importin-9
KO / PAR	Q9UKR5	-0.8817	0.000198282	0.00129227	Q9UKR5	ERG28	Ergosterol biosynthetic protein 28 homolog
KO / PAR	Q13444	-1.30736	0.000199569	0.0012972	Q13444	ADAM15	Disintegrin and metalloproteinase domain-containing protein 15
KO / PAR	Q9BXS6	-0.44185	0.000200562	0.00130053	Q9BXS6	NUSAP1	Nucleolar and spindle-associated protein 1
KO / PAR	P18754	-0.395091	0.000201264	0.00130196	P18754	RCC1	Regulator of chromosome condensation
KO / PAR	P43007	-1.19241	0.000202162	0.00130465	P43007	SLC1A4	Neutral amino acid transporter A
KO / PAR	O94804	0.427231	0.000204574	0.00131707	O94804	STK10	Serine/threonine-protein kinase 10
KO / PAR	O95857	-1.28378	0.000207752	0.00133119	O95857	TSPAN13	Tetraspanin-13
KO / PAR	Q9UBF2	-0.373945	0.000207434	0.00133119	Q9UBF2	COPG2	Coatomer subunit gamma-2
KO / PAR	P18827	-0.909761	0.000210453	0.00134213	P18827	SDC1	Syndecan-1
KO / PAR	Q9BZI7	-0.219119	0.00020997	0.00134213	Q9BZI7	UPF3B	Regulator of nonsense transcripts 3B
KO / PAR	P12814	-0.479566	0.000212078	0.00134931	P12814	ACTN1	Alpha-actinin-1
KO / PAR	P45877	-0.393131	0.00021653	0.00137413	P45877	PPIC	Peptidyl-prolyl cis-trans isomerase C
KO / PAR	P84022	0.56654	0.000216995	0.00137413	P84022	SMAD3	SMAD family member 3
KO / PAR	O95819	0.427708	0.000217702	0.00137474	O95819	MAP4K4	Mitogen-activated protein kinase kinase kinase kinase 4
KO / PAR	P26006	-1.0131	0.000218481	0.00137474	P26006	ITGA3	Integrin alpha-3
KO / PAR	P33993	0.380112	0.000218616	0.00137474	P33993	MCM7	DNA replication licensing factor MCM7
KO / PAR	Q9H9Y6	0.243173	0.000219849	0.00137929	Q9H9Y6	POLR1B	DNA-directed RNA polymerase I subunit RPA2
KO / PAR	O96028	-0.714935	0.000223992	0.00140152	O96028	NSD2	Histone-lysine N-methyltransferase NSD2
KO / PAR	Q15555	0.631433	0.000224429	0.00140152	Q15555	MAPRE2	Microtubule-associated protein RP/EB family member 2
KO / PAR	O14497	-0.549599	0.000225144	0.00140274	O14497	ARID1A	AT-rich interactive domain-containing protein 1A
KO / PAR	Q13015	0.155301	0.000226736	0.00140427	Q13015	MLLT11	Protein AF1q
KO / PAR	Q7Z3B4	-0.36047	0.000226947	0.00140427	Q7Z3B4	NUP54	Nucleoporin p54
KO / PAR	Q96S66	-0.699459	0.000226222	0.00140427	Q96S66	CLCC1	Chloride channel CLIC-like protein 1
KO / PAR	P68366	0.324873	0.000229572	0.00141727	P68366	TUBA4A	Tubulin alpha-4A chain
KO / PAR	Q92974	-0.400144	0.000230676	0.00142084	Q92974	ARHGEF2	Rho guanine nucleotide exchange factor 2
KO / PAR	Q96F86	0.235301	0.000232553	0.0014259	Q96F86	EDC3	Enhancer of mRNA-decapping protein 3
KO / PAR	Q9Y2T2	0.53628	0.000232057	0.0014259	Q9Y2T2	AP3M1	AP-3 complex subunit mu-1
KO / PAR	Q92994	-0.524404	0.000233188	0.00142656	Q92994	BRF1	Transcription factor IIIB 90 kDa subunit
KO / PAR	P35354	-2.29513	0.000240027	0.00146196	P35354	PTGS2	Prostaglandin G/H synthase 2
KO / PAR	Q96SI9	-0.596159	0.000240056	0.00146196	Q96SI9	STRBP	Spermatid perinuclear RNA-binding protein
KO / PAR	P14672	-1.50587	0.000241244	0.00146589	P14672	SLC2A4	Solute carrier family 2, facilitated glucose transporter member 4
KO / PAR	Q8NBL1	0.438446	0.000242016	0.00146729	Q8NBL1	POGLUT1	Protein O-glucosyltransferase 1
KO / PAR	O95218	-0.891709	0.000242585	0.00146745	O95218	ZRANB2	Zinc finger Ran-binding domain-containing protein 2
KO / PAR	Q14680	0.11008	0.000244067	0.00147312	Q14680	MELK	Maternal embryonic leucine zipper kinase
KO / PAR	O43414	-0.586444	0.000245946	0.00147348	O43414	ERI3	ERI1 exoribonuclease 3
KO / PAR	Q5VT25	-0.680605	0.000245821	0.00147348	Q5VT25	CDC42BPA	Serine/threonine-protein kinase MRCK alpha
KO / PAR	Q8WUA2	-0.400787	0.000246306	0.00147348	Q8WUA2	PPIL4	Peptidyl-prolyl cis-trans isomerase-like 4
KO / PAR	Q9BQ69	-0.308076	0.000244686	0.00147348	Q9BQ69	MACROD1	ADP-ribose glycohydrolase MACROD1
KO / PAR	P41162	0.109863	0.000248972	0.0014796	P41162	ETV3	ETS translocation variant 3
KO / PAR	Q5MIZ7	1.05288	0.000248488	0.0014796	Q5MIZ7	PPP4R3B	Serine/threonine-protein phosphatase 4 regulatory subunit 3B
KO / PAR	Q9Y6Y8	0.183068	0.000248958	0.0014796	Q9Y6Y8	SEC23IP	SEC23-interacting protein
KO / PAR	P53680	-0.477461	0.000250588	0.00148594	P53680	AP2S1	AP-2 complex subunit sigma
KO / PAR	Q15771	-1.08292	0.000253426	0.00149948	Q15771	RAB30	Ras-related protein Rab-30
KO / PAR	Q96H79	-0.912176	0.000265706	0.00156871	Q96H79	ZC3HAV1L	Zinc finger CCCH-type antiviral protein 1-like
KO / PAR	Q01813	-0.362693	0.000269267	0.00158627	Q01813	PFKP	ATP-dependent 6-phosphofructokinase, platelet type
KO / PAR	P06744	-1.09929	0.000270918	0.00159252	P06744	GPI	Glucose-6-phosphate isomerase
KO / PAR	Q8N0T1	0.953848	0.000271918	0.00159493	Q8N0T1	RBIS	Ribosomal biogenesis factor
KO / PAR	Q8N122	0.463468	0.000272846	0.00159692	Q8N122	RPTOR	Regulatory-associated protein of mTOR
KO / PAR	O60506	-0.294666	0.000274237	0.00159886	O60506	SYNCRIP	Heterogeneous nuclear ribonucleoprotein Q
KO / PAR	Q13356	0.364527	0.00027436	0.00159886	Q13356	PPIL2	RING-type E3 ubiquitin-protein ligase PPIL2
KO / PAR	Q92616	0.394233	0.000277271	0.00160889	Q92616	GCN1	Stalled ribosome sensor GCN1
KO / PAR	Q9UFW8	0.511143	0.000277155	0.00160889	Q9UFW8	CGGBP1	CGG triplet repeat-binding protein 1
KO / PAR	P41229	-0.32191	0.000278035	0.00160986	P41229	KDM5C	Lysine-specific demethylase 5C
KO / PAR	Q9NZI7	0.498909	0.000278929	0.00161159	Q9NZI7	UBP1	Upstream-binding protein 1
KO / PAR	Q13506	0.591156	0.000293121	0.00168998	Q13506	NAB1	NGFI-A-binding protein 1
KO / PAR	Q6P1Q9	0.39303	0.0002951	0.00169489	Q6P1Q9	METTL2B	tRNA N(3)-cytidine methyltransferase METTL2B
KO / PAR	Q9BWD1	-0.778498	0.000295227	0.00169489	Q9BWD1	ACAT2	Acetyl-CoA acetyltransferase, cytosolic
KO / PAR	E9PRG8	0.460943	0.000296878	0.00169593	E9PRG8	C11orf98	Uncharacterized protein C11orf98
KO / PAR	P63092;Q5JWF2	-0.815572	0.000296636	0.00169593	P63092;Q5JWF2	GNAS	Guanine nucleotide-binding protein G(s) subunit alpha isoforms short;Guanine nucleotide-binding protein G(s) subunit alpha isoforms XLas
KO / PAR	Q9ULV4	0.460119	0.00029729	0.00169593	Q9ULV4	CORO1C	Coronin-1C
KO / PAR	Q96K17	-0.650639	0.000299073	0.00170251	Q96K17	BTF3L4	Transcription factor BTF3 homolog 4
KO / PAR	Q9UMX5	-0.763761	0.000300842	0.00170899	Q9UMX5	NENF	Neudesin
KO / PAR	P23610	-0.449248	0.000304303	0.00172424	P23610	F8A1	40-kDa huntingtin-associated protein
KO / PAR	P40425	-0.376538	0.000305441	0.00172424	P40425	PBX2	Pre-B-cell leukemia transcription factor 2
KO / PAR	Q7Z309	1.66411	0.000305265	0.00172424	Q7Z309	PABIR2	PABIR family member 2
KO / PAR	O14776	-0.247864	0.000308099	0.0017285	O14776	TCERG1	Transcription elongation regulator 1
KO / PAR	Q04446	-0.535308	0.000308113	0.0017285	Q04446	GBE1	1,4-alpha-glucan-branching enzyme
KO / PAR	Q15796	0.593105	0.000307579	0.0017285	Q15796	SMAD2	SMAD family member 2
KO / PAR	Q16851	-0.747026	0.000309223	0.00173114	Q16851	UGP2	UTP--glucose-1-phosphate uridylyltransferase
KO / PAR	Q0ZGT2	1.36872	0.000310569	0.00173508	Q0ZGT2	NEXN	Nexilin
KO / PAR	Q9Y4C2	-0.363621	0.000312406	0.00174175	Q9Y4C2	TCAF1	TRPM8 channel-associated factor 1
KO / PAR	Q5T8P6	-0.29494	0.000314257	0.00174487	Q5T8P6	RBM26	RNA-binding protein 26
KO / PAR	Q9BSH4	0.397954	0.000313865	0.00174487	Q9BSH4	TACO1	Translational activator of cytochrome c oxidase 1
KO / PAR	P01023	0.969832	0.000316359	0.00174799	P01023	A2M	Alpha-2-macroglobulin
KO / PAR	P27708	0.254623	0.000318051	0.00174799	P27708	CAD	Multifunctional protein CAD
KO / PAR	P60660	0.404817	0.000317012	0.00174799	P60660	MYL6	Myosin light polypeptide 6
KO / PAR	Q7LGA3	-0.590964	0.000317643	0.00174799	Q7LGA3	HS2ST1	Heparan sulfate 2-O-sulfotransferase 1
KO / PAR	Q99504	-0.409363	0.000316944	0.00174799	Q99504	EYA3	Protein phosphatase EYA3
KO / PAR	P08651	-0.387904	0.000319768	0.00175031	P08651	NFIC	Nuclear factor 1 C-type
KO / PAR	Q9NY27	0.630293	0.000319187	0.00175031	Q9NY27	PPP4R2	Serine/threonine-protein phosphatase 4 regulatory subunit 2
KO / PAR	Q9UPU5	-0.54842	0.00032048	0.00175066	Q9UPU5	USP24	Ubiquitin carboxyl-terminal hydrolase 24
KO / PAR	Q5TKA1	-0.448457	0.000323513	0.00176012	Q5TKA1	LIN9	Protein lin-9 homolog
KO / PAR	Q9H4L7	0.255617	0.000323436	0.00176012	Q9H4L7	SMARCAD1	SWI/SNF-related matrix-associated actin-dependent regulator of chromatin subfamily A containing DEAD/H box 1
KO / PAR	P56192	0.408072	0.000329856	0.00179102	P56192	MARS1	Methionine--tRNA ligase, cytoplasmic
KO / PAR	O60930	0.467523	0.000332268	0.00179703	O60930	RNASEH1	Ribonuclease H1
KO / PAR	Q13243	-0.545832	0.000332291	0.00179703	Q13243	SRSF5	Serine/arginine-rich splicing factor 5
KO / PAR	O00505	-0.297336	0.000335392	0.00181018	O00505	KPNA3	Importin subunit alpha-4
KO / PAR	P13196	-1.22784	0.000337403	0.0018174	P13196	ALAS1	5-aminolevulinate synthase, non-specific, mitochondrial
KO / PAR	Q93009	0.221878	0.000344247	0.00185059	Q93009	USP7	Ubiquitin carboxyl-terminal hydrolase 7
KO / PAR	O60293	-0.376478	0.000345391	0.00185165	O60293	ZFC3H1	Zinc finger C3H1 domain-containing protein
KO / PAR	P23634	-0.884681	0.000346258	0.00185165	P23634	ATP2B4	Plasma membrane calcium-transporting ATPase 4
KO / PAR	Q86TG7	-0.43504	0.000348043	0.00185165	Q86TG7	PEG10	Retrotransposon-derived protein PEG10
KO / PAR	Q969J2	-1.05601	0.000348106	0.00185165	Q969J2	ZKSCAN4	Zinc finger protein with KRAB and SCAN domains 4
KO / PAR	Q9H6W3	-0.968323	0.000347254	0.00185165	Q9H6W3	RIOX1	Ribosomal oxygenase 1
KO / PAR	Q9ULK4	-0.223693	0.000348553	0.00185165	Q9ULK4	MED23	Mediator of RNA polymerase II transcription subunit 23
KO / PAR	Q9UJA5	0.346882	0.000355659	0.00188569	Q9UJA5	TRMT6	tRNA (adenine(58)-N(1))-methyltransferase non-catalytic subunit TRM6
KO / PAR	P48634	-0.278599	0.000358799	0.00189861	P48634	PRRC2A	Protein PRRC2A
KO / PAR	Q9Y478	0.265973	0.000360801	0.00190548	Q9Y478	PRKAB1	5'-AMP-activated protein kinase subunit beta-1
KO / PAR	P16422	-0.729712	0.000364379	0.00192062	P16422	EPCAM	Epithelial cell adhesion molecule
KO / PAR	O15160	0.218584	0.00037061	0.00193396	O15160	POLR1C	DNA-directed RNA polymerases I and III subunit RPAC1
KO / PAR	P42224	0.587362	0.000372991	0.00193396	P42224	STAT1	Signal transducer and activator of transcription 1-alpha/beta
KO / PAR	P62820	-0.352537	0.000373347	0.00193396	P62820	RAB1A	Ras-related protein Rab-1A
KO / PAR	Q02252	-0.574101	0.000368569	0.00193396	Q02252	ALDH6A1	Methylmalonate-semialdehyde/malonate-semialdehyde dehydrogenase [acylating], mitochondrial
KO / PAR	Q12857	-0.35651	0.000370816	0.00193396	Q12857	NFIA	Nuclear factor 1 A-type
KO / PAR	Q8NCN5	0.484939	0.000372933	0.00193396	Q8NCN5	PDPR	Pyruvate dehydrogenase phosphatase regulatory subunit, mitochondrial
KO / PAR	Q96G25	-0.538472	0.00036943	0.00193396	Q96G25	MED8	Mediator of RNA polymerase II transcription subunit 8
KO / PAR	Q96SI1	0.590258	0.000372473	0.00193396	Q96SI1	KCTD15	BTB/POZ domain-containing protein KCTD15
KO / PAR	Q99575	0.387996	0.000368072	0.00193396	Q99575	POP1	Ribonucleases P/MRP protein subunit POP1
KO / PAR	Q92620	0.307246	0.000378561	0.00195723	Q92620	DHX38	Pre-mRNA-splicing factor ATP-dependent RNA helicase PRP16
KO / PAR	Q658Y4	0.458197	0.000380343	0.00195895	Q658Y4	FAM91A1	Protein FAM91A1
KO / PAR	Q8NDV7	0.530935	0.000379832	0.00195895	Q8NDV7	TNRC6A	Trinucleotide repeat-containing gene 6A protein
KO / PAR	Q8NEF9	0.477429	0.000382853	0.00196812	Q8NEF9	SRFBP1	Serum response factor-binding protein 1
KO / PAR	Q99707	-0.411566	0.000387482	0.00198814	Q99707	MTR	Methionine synthase
KO / PAR	O15287	-0.174081	0.000389333	0.00199137	O15287	FANCG	Fanconi anemia group G protein
KO / PAR	P99999	-0.509647	0.000390266	0.00199137	P99999	CYCS	Cytochrome c
KO / PAR	Q5VWQ0	-1.04889	0.00039032	0.00199137	Q5VWQ0	RSBN1	Lysine-specific demethylase 9
KO / PAR	O15069	0.897275	0.000397556	0.00200647	O15069	NACAD	NAC-alpha domain-containing protein 1
KO / PAR	O60762	-0.803301	0.000396504	0.00200647	O60762	DPM1	Dolichol-phosphate mannosyltransferase subunit 1
KO / PAR	P32322	-0.761668	0.000397732	0.00200647	P32322	PYCR1	Pyrroline-5-carboxylate reductase 1, mitochondrial
KO / PAR	Q147X3	-0.034148	0.000396721	0.00200647	Q147X3	NAA30	N-alpha-acetyltransferase 30
KO / PAR	Q6YHK3	-1.04073	0.00039507	0.00200647	Q6YHK3	CD109	CD109 antigen
KO / PAR	Q92598	0.68707	0.000397404	0.00200647	Q92598	HSPH1	Heat shock protein 105 kDa
KO / PAR	Q96B97	0.727168	0.000400486	0.0020166	Q96B97	SH3KBP1	SH3 domain-containing kinase-binding protein 1
KO / PAR	P50135	1.09579	0.000403159	0.002025	P50135	HNMT	Histamine N-methyltransferase
KO / PAR	Q9Y5Q0	-0.87046	0.000403652	0.002025	Q9Y5Q0	FADS3	Fatty acid desaturase 3
KO / PAR	Q99496	0.498128	0.0004062	0.00203401	Q99496	RNF2	E3 ubiquitin-protein ligase RING2
KO / PAR	O95716	-0.572872	0.000407193	0.00203492	O95716	RAB3D	Ras-related protein Rab-3D
KO / PAR	P0DPB6	0.493331	0.000408271	0.00203492	P0DPB6	POLR1D	DNA-directed RNA polymerases I and III subunit RPAC2
KO / PAR	Q86TV6	-0.29221	0.000408641	0.00203492	Q86TV6	TTC7B	Tetratricopeptide repeat protein 7B
KO / PAR	P50542	0.628854	0.000412727	0.00204773	P50542	PEX5	Peroxisomal targeting signal 1 receptor
KO / PAR	Q03169	0.387406	0.0004125	0.00204773	Q03169	TNFAIP2	Tumor necrosis factor alpha-induced protein 2
KO / PAR	A8MWD9;P62308	-0.610802	0.000414642	0.00205231	A8MWD9;P62308	SNRPGP15;SNRPG	Putative small nuclear ribonucleoprotein G-like protein 15;Small nuclear ribonucleoprotein G
KO / PAR	O43681	0.331652	0.000415927	0.00205231	O43681	GET3	ATPase GET3
KO / PAR	P48729	0.287795	0.000415357	0.00205231	P48729	CSNK1A1	Casein kinase I isoform alpha
KO / PAR	Q8TC07	0.206715	0.00041721	0.00205489	Q8TC07	TBC1D15	TBC1 domain family member 15
KO / PAR	P20839	-0.277712	0.000422101	0.0020752	P20839	IMPDH1	Inosine-5'-monophosphate dehydrogenase 1
KO / PAR	Q9BUF5	0.39227	0.000428591	0.00210329	Q9BUF5	TUBB6	Tubulin beta-6 chain
KO / PAR	Q5SW79	-0.576654	0.000430214	0.00210743	Q5SW79	CEP170	Centrosomal protein of 170 kDa
KO / PAR	Q13105	-0.449987	0.000433368	0.00211317	Q13105	ZBTB17	Zinc finger and BTB domain-containing protein 17
KO / PAR	Q6NZI2	0.447569	0.000432869	0.00211317	Q6NZI2	CAVIN1	Caveolae-associated protein 1
KO / PAR	Q96S55	-0.42062	0.000434924	0.00211317	Q96S55	WRNIP1	ATPase WRNIP1
KO / PAR	Q9BZE9	-0.353246	0.000433826	0.00211317	Q9BZE9	ASPSCR1	Tether containing UBX domain for GLUT4
KO / PAR	Q9NW08	0.559467	0.000435293	0.00211317	Q9NW08	POLR3B	DNA-directed RNA polymerase III subunit RPC2
KO / PAR	Q8NHQ9	-0.244954	0.000436656	0.00211538	Q8NHQ9	DDX55	ATP-dependent RNA helicase DDX55
KO / PAR	Q9P260	0.380948	0.000437314	0.00211538	Q9P260	RELCH	RAB11-binding protein RELCH
KO / PAR	Q6P6C2	-0.310491	0.000444766	0.00214376	Q6P6C2	ALKBH5	RNA demethylase ALKBH5
KO / PAR	Q9H147	-0.256	0.000444742	0.00214376	Q9H147	DNTTIP1	Deoxynucleotidyltransferase terminal-interacting protein 1
KO / PAR	P80217	1.67968	0.000445598	0.00214394	P80217	IFI35	Interferon-induced 35 kDa protein
KO / PAR	Q15274	-1.18272	0.000447621	0.00214953	Q15274	QPRT	Nicotinate-nucleotide pyrophosphorylase [carboxylating]
KO / PAR	Q96AG3	1.18737	0.000448348	0.00214953	Q96AG3	SLC25A46	Mitochondrial outer membrane protein SLC25A46
KO / PAR	Q9NVN8	0.809639	0.000451089	0.00215884	Q9NVN8	GNL3L	Guanine nucleotide-binding protein-like 3-like protein
KO / PAR	Q8WWI1	0.345636	0.000454237	0.00217007	Q8WWI1	LMO7	LIM domain only protein 7
KO / PAR	P04075	-0.659659	0.000455416	0.00217186	P04075	ALDOA	Fructose-bisphosphate aldolase A
KO / PAR	O00178	0.219827	0.000462036	0.00219568	O00178	GTPBP1	GTP-binding protein 1
KO / PAR	Q92609	0.414249	0.000461975	0.00219568	Q92609	TBC1D5	TBC1 domain family member 5
KO / PAR	O95749	-0.94487	0.000466571	0.00220561	O95749	GGPS1	Geranylgeranyl pyrophosphate synthase
KO / PAR	P17655	-0.470934	0.000466103	0.00220561	P17655	CAPN2	Calpain-2 catalytic subunit
KO / PAR	Q08752	0.659023	0.000466334	0.00220561	Q08752	PPID	Peptidyl-prolyl cis-trans isomerase D
KO / PAR	Q96EE3	-0.225005	0.000470815	0.00222179	Q96EE3	SEH1L	Nucleoporin SEH1
KO / PAR	P13674	-0.658987	0.000472441	0.00222557	P13674	P4HA1	Prolyl 4-hydroxylase subunit alpha-1
KO / PAR	Q7L775	0.47263	0.000479257	0.00224984	Q7L775	EPM2AIP1	EPM2A-interacting protein 1
KO / PAR	Q8N1F7	-0.251618	0.000478952	0.00224984	Q8N1F7	NUP93	Nuclear pore complex protein Nup93
KO / PAR	P11217	-0.735625	0.000482615	0.00225613	P11217	PYGM	Glycogen phosphorylase, muscle form
KO / PAR	Q9BX10	-0.177531	0.000482573	0.00225613	Q9BX10	GTPBP2	GTP-binding protein 2
KO / PAR	Q9NWK9	0.941104	0.000483099	0.00225613	Q9NWK9	ZNHIT6	Box C/D snoRNA protein 1
KO / PAR	O75496	-0.719926	0.000485358	0.00226277	O75496	GMNN	Geminin
KO / PAR	Q13395	-0.941421	0.000490134	0.00226999	Q13395	TARBP1	tRNA (guanosine(18)-2'-O)-methyltransferase TARBP1
KO / PAR	Q70CQ2	-0.197038	0.00048796	0.00226999	Q70CQ2	USP34	Ubiquitin carboxyl-terminal hydrolase 34
KO / PAR	Q86UE8	0.424575	0.000491103	0.00226999	Q86UE8	TLK2	Serine/threonine-protein kinase tousled-like 2
KO / PAR	Q9Y232	-0.613883	0.000490781	0.00226999	Q9Y232	CDYL	Chromodomain Y-like protein
KO / PAR	Q9Y450	-0.261042	0.000490377	0.00226999	Q9Y450	HBS1L	HBS1-like protein
KO / PAR	Q99614	0.655458	0.000493701	0.0022781	Q99614	TTC1	Tetratricopeptide repeat protein 1
KO / PAR	P55211	0.680457	0.000496088	0.00228522	P55211	CASP9	Caspase-9
KO / PAR	Q14554	-0.188851	0.000497654	0.00228853	Q14554	PDIA5	Protein disulfide-isomerase A5
KO / PAR	Q96I59	-0.497149	0.000498816	0.00228998	Q96I59	NARS2	Asparaginyl-tRNA synthetase
KO / PAR	O00592	-0.872554	0.00050309	0.00229794	O00592	PODXL	Podocalyxin
KO / PAR	O75582	-0.449624	0.0005031	0.00229794	O75582	RPS6KA5	Ribosomal protein S6 kinase alpha-5
KO / PAR	Q08AM6	0.267814	0.000502361	0.00229794	Q08AM6	VAC14	Protein VAC14 homolog
KO / PAR	O95544	-0.411667	0.00050674	0.00230678	O95544	NADK	NAD kinase
KO / PAR	Q15334	0.185585	0.000505911	0.00230678	Q15334	LLGL1	Lethal(2) giant larvae protein homolog 1
KO / PAR	P11172	0.439355	0.000512265	0.00231276	P11172	UMPS	Uridine 5'-monophosphate synthase
KO / PAR	P20226	-0.47086	0.00051129	0.00231276	P20226	TBP	TATA-box-binding protein
KO / PAR	P35558	-1.66482	0.000512045	0.00231276	P35558	PCK1	Phosphoenolpyruvate carboxykinase, cytosolic [GTP]
KO / PAR	P43155	-0.829408	0.000514041	0.00231276	P43155	CRAT	Carnitine O-acetyltransferase
KO / PAR	Q8N2R8	1.22401	0.000511676	0.00231276	Q8N2R8	FAM43A	Protein FAM43A
KO / PAR	Q9P2X0	-0.981139	0.000512916	0.00231276	Q9P2X0	DPM3	Dolichol-phosphate mannosyltransferase subunit 3
KO / PAR	Q9Y2W2	0.178182	0.000513697	0.00231276	Q9Y2W2	WBP11	WW domain-binding protein 11
KO / PAR	P09914	0.758969	0.000520609	0.0023361	P09914	IFIT1	Antiviral innate immune response effector IFIT1
KO / PAR	Q8IVL5	2.09545	0.000520957	0.0023361	Q8IVL5	P3H2	Prolyl 3-hydroxylase 2
KO / PAR	Q8WVV9	0.216011	0.000524278	0.00234322	Q8WVV9	HNRNPLL	Heterogeneous nuclear ribonucleoprotein L-like
KO / PAR	Q9BWU0	0.418715	0.000524126	0.00234322	Q9BWU0	SLC4A1AP	Kanadaptin
KO / PAR	O00468	-0.86906	0.000528092	0.00234825	O00468	AGRN	Agrin
KO / PAR	O14773	0.603233	0.000528876	0.00234825	O14773	TPP1	Tripeptidyl-peptidase 1
KO / PAR	O95365	-0.837162	0.000527241	0.00234825	O95365	ZBTB7A	Zinc finger and BTB domain-containing protein 7A
KO / PAR	Q13761	-0.799153	0.000527067	0.00234825	Q13761	RUNX3	Runt-related transcription factor 3
KO / PAR	Q6PI48	-0.763163	0.000530961	0.00235364	Q6PI48	DARS2	Aspartate--tRNA ligase, mitochondrial
KO / PAR	O95453	0.411253	0.000537872	0.00238037	O95453	PARN	Poly(A)-specific ribonuclease PARN
KO / PAR	A6NDU8	0.646405	0.000542058	0.00239498	A6NDU8	RIMOC1	RAB7A-interacting MON1-CCZ1 complex subunit 1
KO / PAR	Q9Y4B5	0.472075	0.000543063	0.0023955	Q9Y4B5	MTCL1	Microtubule cross-linking factor 1
KO / PAR	Q9Y3E7	0.722383	0.00055084	0.00242585	Q9Y3E7	CHMP3	Charged multivesicular body protein 3
KO / PAR	P15848	1.02311	0.000553615	0.00243411	P15848	ARSB	Arylsulfatase B
KO / PAR	Q9Y5J9	0.664335	0.000554604	0.00243449	Q9Y5J9	TIMM8B	Mitochondrial import inner membrane translocase subunit Tim8 B
KO / PAR	Q96C57	0.323892	0.000556268	0.00243784	Q96C57	CUSTOS	Protein CUSTOS
KO / PAR	Q8TC12	-0.942598	0.000567272	0.00248205	Q8TC12	RDH11	Retinol dehydrogenase 11
KO / PAR	Q14790	0.756608	0.000569382	0.00248725	Q14790	CASP8	Caspase-8
KO / PAR	Q8TF05	0.922088	0.000574918	0.00250739	Q8TF05	PPP4R1	Serine/threonine-protein phosphatase 4 regulatory subunit 1
KO / PAR	P49736	0.281919	0.000576369	0.00250786	P49736	MCM2	DNA replication licensing factor MCM2
KO / PAR	P78559	1.3184	0.00057849	0.00250786	P78559	MAP1A	Microtubule-associated protein 1A
KO / PAR	Q13303	0.967734	0.000578651	0.00250786	Q13303	KCNAB2	Voltage-gated potassium channel subunit beta-2
KO / PAR	Q8NDZ4	-0.803463	0.000578738	0.00250786	Q8NDZ4	DIPK2A	Divergent protein kinase domain 2A
KO / PAR	P35790	0.640474	0.000585251	0.00253203	P35790	CHKA	Choline kinase alpha
KO / PAR	Q5T4B2	0.209689	0.000587243	0.00253659	Q5T4B2	CERCAM	Inactive glycosyltransferase 25 family member 3
KO / PAR	P35573	-0.307991	0.00059383	0.00255275	P35573	AGL	Glycogen debranching enzyme
KO / PAR	Q6WKZ4	-0.797437	0.000595523	0.00255275	Q6WKZ4	RAB11FIP1	Rab11 family-interacting protein 1
KO / PAR	Q7LG56	0.620293	0.000592986	0.00255275	Q7LG56	RRM2B	Ribonucleoside-diphosphate reductase subunit M2 B
KO / PAR	Q96CD0	-0.613026	0.000595704	0.00255275	Q96CD0	FBXL8	F-box/LRR-repeat protein 8
KO / PAR	Q96LD4	-0.205932	0.000592666	0.00255275	Q96LD4	TRIM47	E3 ubiquitin-protein ligase TRIM47
KO / PAR	Q9Y5L4	0.400661	0.000600649	0.00256987	Q9Y5L4	TIMM13	Mitochondrial import inner membrane translocase subunit Tim13
KO / PAR	O75400	-0.227789	0.000604983	0.00258432	O75400	PRPF40A	Pre-mRNA-processing factor 40 homolog A
KO / PAR	Q14149	0.269169	0.000608738	0.00259217	Q14149	MORC3	MORC family CW-type zinc finger protein 3
KO / PAR	Q9NPJ3	-0.531139	0.000607919	0.00259217	Q9NPJ3	ACOT13	Acyl-coenzyme A thioesterase 13
KO / PAR	P35813	-0.464172	0.000610099	0.00259234	P35813	PPM1A	Protein phosphatase 1A
KO / PAR	Q4LE39	-0.527711	0.000610697	0.00259234	Q4LE39	ARID4B	AT-rich interactive domain-containing protein 4B
KO / PAR	O94782	-0.170472	0.000616653	0.00260693	O94782	USP1	Ubiquitin carboxyl-terminal hydrolase 1
KO / PAR	P02786	-0.855514	0.000618952	0.00260693	P02786	TFRC	Transferrin receptor protein 1
KO / PAR	Q01518	-0.542925	0.00061738	0.00260693	Q01518	CAP1	Adenylyl cyclase-associated protein 1
KO / PAR	Q96CM8	0.917843	0.000618426	0.00260693	Q96CM8	ACSF2	Medium-chain acyl-CoA ligase ACSF2, mitochondrial
KO / PAR	Q9Y3A6	-1.01731	0.00061591	0.00260693	Q9Y3A6	TMED5	Transmembrane emp24 domain-containing protein 5
KO / PAR	Q6GYQ0	-0.493985	0.000622135	0.00261626	Q6GYQ0	RALGAPA1	Ral GTPase-activating protein subunit alpha-1
KO / PAR	Q92973	-0.224542	0.000623623	0.00261844	Q92973	TNPO1	Transportin-1
KO / PAR	Q9NZD8	0.517363	0.000627172	0.00262926	Q9NZD8	SPG21	Maspardin
KO / PAR	Q14671	-0.323719	0.000630352	0.0026385	Q14671	PUM1	Pumilio homolog 1
KO / PAR	Q96C36	-0.825453	0.000632917	0.00264514	Q96C36	PYCR2	Pyrroline-5-carboxylate reductase 2
KO / PAR	O96006	0.544601	0.00063585	0.0026533	O96006	ZBED1	E3 SUMO-protein ligase ZBED1
KO / PAR	Q15800	-1.24854	0.000637298	0.00265524	Q15800	MSMO1	Methylsterol monooxygenase 1
KO / PAR	Q8NEC7	0.535684	0.000639225	0.00265672	Q8NEC7	GSTCD	Glutathione S-transferase C-terminal domain-containing protein
KO / PAR	Q96NU1	1.25564	0.000639617	0.00265672	Q96NU1	SAMD11	Sterile alpha motif domain-containing protein 11
KO / PAR	O95630	0.545054	0.000643549	0.00266895	O95630	STAMBP	STAM-binding protein
KO / PAR	Q9Y678	0.484306	0.000646081	0.00267535	Q9Y678	COPG1	Coatomer subunit gamma-1
KO / PAR	P05198	-0.275034	0.000647857	0.0026786	P05198	EIF2S1	Eukaryotic translation initiation factor 2 subunit 1
KO / PAR	Q9UKS6	-0.679128	0.000655035	0.00270414	Q9UKS6	PACSIN3	Protein kinase C and casein kinase substrate in neurons protein 3
KO / PAR	P19474	2.14467	0.000661614	0.00272299	P19474	TRIM21	E3 ubiquitin-protein ligase TRIM21
KO / PAR	Q15007	-0.432606	0.000661418	0.00272299	Q15007	WTAP	Pre-mRNA-splicing regulator WTAP
KO / PAR	O75052	-1.74164	0.000666088	0.00273724	O75052	NOS1AP	Carboxyl-terminal PDZ ligand of neuronal nitric oxide synthase protein
KO / PAR	Q9Y219	-0.864035	0.000667492	0.00273885	Q9Y219	JAG2	Protein jagged-2
KO / PAR	Q6ZRY4	1.18975	0.000669777	0.00274406	Q6ZRY4	RBPMS2	RNA-binding protein with multiple splicing 2
KO / PAR	P05091	0.836144	0.000673051	0.0027533	P05091	ALDH2	Aldehyde dehydrogenase, mitochondrial
KO / PAR	P57076	0.36272	0.000674405	0.00275467	P57076	CFAP298	Cilia- and flagella-associated protein 298
KO / PAR	P43378	0.358159	0.000679893	0.00276954	P43378	PTPN9	Tyrosine-protein phosphatase non-receptor type 9
KO / PAR	Q9H269	0.447783	0.000680093	0.00276954	Q9H269	VPS16	Vacuolar protein sorting-associated protein 16 homolog
KO / PAR	Q04760	-0.978581	0.000682157	0.00277376	Q04760	GLO1	Lactoylglutathione lyase
KO / PAR	Q05519	-0.451807	0.0006834	0.00277464	Q05519	SRSF11	Serine/arginine-rich splicing factor 11
KO / PAR	Q8N5M4	-0.234553	0.000690056	0.00279747	Q8N5M4	TTC9C	Tetratricopeptide repeat protein 9C
KO / PAR	Q9NWM8	-0.61848	0.000695408	0.00281494	Q9NWM8	FKBP14	Peptidyl-prolyl cis-trans isomerase FKBP14
KO / PAR	Q8WX92	-0.28356	0.000700094	0.00282968	Q8WX92	NELFB	Negative elongation factor B
KO / PAR	O15294	0.233648	0.000703548	0.00283775	O15294	OGT	UDP-N-acetylglucosamine--peptide N-acetylglucosaminyltransferase 110 kDa subunit
KO / PAR	Q15437	0.403699	0.000704189	0.00283775	Q15437	SEC23B	Protein transport protein Sec23B
KO / PAR	P35914	-1.03731	0.000711726	0.00285806	P35914	HMGCL	Hydroxymethylglutaryl-CoA lyase, mitochondrial
KO / PAR	Q6IBW4	-0.293665	0.000711717	0.00285806	Q6IBW4	NCAPH2	Condensin-2 complex subunit H2
KO / PAR	Q9UPN7	-0.293267	0.0007124	0.00285806	Q9UPN7	PPP6R1	Serine/threonine-protein phosphatase 6 regulatory subunit 1
KO / PAR	O60583	-0.329909	0.00071427	0.0028581	O60583	CCNT2	Cyclin-T2
KO / PAR	Q96S59	-0.406825	0.000714526	0.0028581	Q96S59	RANBP9	Ran-binding protein 9
KO / PAR	O95340	1.62865	0.000717404	0.00286538	O95340	PAPSS2	Bifunctional 3'-phosphoadenosine 5'-phosphosulfate synthase 2
KO / PAR	Q6YHU6	0.744565	0.000722766	0.00288254	Q6YHU6	THADA	tRNA (32-2'-O)-methyltransferase regulator THADA
KO / PAR	A1Z1Q3	-1.90081	0.000724065	0.00288346	A1Z1Q3	MACROD2	ADP-ribose glycohydrolase MACROD2
KO / PAR	P53621	0.231411	0.000727767	0.00289048	P53621	COPA	Coatomer subunit alpha
KO / PAR	Q9BVL4	0.17966	0.000727965	0.00289048	Q9BVL4	SELENOO	Protein adenylyltransferase SelO, mitochondrial
KO / PAR	Q9Y224	0.335429	0.000730679	0.002897	Q9Y224	RTRAF	tRNA-splicing ligase complex subunit RTRAF
KO / PAR	Q9ULD2	0.658178	0.000732855	0.00290137	Q9ULD2	MTUS1	Microtubule-associated tumor suppressor 1
KO / PAR	Q8NEU8	0.592431	0.000743692	0.00293998	Q8NEU8	APPL2	DCC-interacting protein 13-beta
KO / PAR	Q9UKT4	-0.42774	0.000750815	0.0029638	Q9UKT4	FBXO5	F-box only protein 5
KO / PAR	Q14651	-0.398601	0.000753699	0.00297085	Q14651	PLS1	Plastin-1
KO / PAR	O43852	-0.127512	0.000760402	0.00299291	O43852	CALU	Calumenin
KO / PAR	P62879	-0.72716	0.00076409	0.00300305	P62879	GNB2	Guanine nucleotide-binding protein G(I)/G(S)/G(T) subunit beta-2
KO / PAR	Q8WYA6	0.28776	0.000767051	0.00301031	Q8WYA6	CTNNBL1	Beta-catenin-like protein 1
KO / PAR	Q9UNN5	-0.803845	0.000768811	0.00301285	Q9UNN5	FAF1	FAS-associated factor 1
KO / PAR	P49754	0.244528	0.000773504	0.00302685	P49754	VPS41	Vacuolar protein sorting-associated protein 41 homolog
KO / PAR	Q92539	1.02345	0.000777964	0.00303991	Q92539	LPIN2	Phosphatidate phosphatase LPIN2
KO / PAR	A6NCE7;Q9GZQ8	0.568495	0.000789575	0.00308082	A6NCE7;Q9GZQ8	MAP1LC3B2;MAP1LC3B	Microtubule-associated protein 1 light chain 3 beta 2;Microtubule-associated protein 1 light chain 3 beta
KO / PAR	O15027	-0.308263	0.000800578	0.00311926	O15027	SEC16A	Protein transport protein Sec16A
KO / PAR	Q5RI15	-1.01126	0.000809974	0.00314228	Q5RI15	COX20	Cytochrome c oxidase assembly protein COX20, mitochondrial
KO / PAR	Q8NFH3	-0.244507	0.00080879	0.00314228	Q8NFH3	NUP43	Nucleoporin Nup43
KO / PAR	Q9UKF7	1.18362	0.000809402	0.00314228	Q9UKF7	PITPNC1	Cytoplasmic phosphatidylinositol transfer protein 1
KO / PAR	O94979	0.389383	0.000815368	0.00315116	O94979	SEC31A	Protein transport protein Sec31A
KO / PAR	O95881	-0.421409	0.000815758	0.00315116	O95881	TXNDC12	Thioredoxin domain-containing protein 12
KO / PAR	Q09161	0.176766	0.000814251	0.00315116	Q09161	NCBP1	Nuclear cap-binding protein subunit 1
KO / PAR	Q9NTM9	-0.443004	0.000816995	0.00315143	Q9NTM9	CUTC	Copper homeostasis protein cutC homolog
KO / PAR	P50548	-0.415046	0.000819061	0.0031549	P50548	ERF	ETS domain-containing transcription factor ERF
KO / PAR	Q9UJK0	0.814024	0.000821429	0.00315952	Q9UJK0	TSR3	18S rRNA aminocarboxypropyltransferase
KO / PAR	P20336	-0.690031	0.000827312	0.00317312	P20336	RAB3A	Ras-related protein Rab-3A
KO / PAR	Q9UNF0	0.663439	0.000827246	0.00317312	Q9UNF0	PACSIN2	Protein kinase C and casein kinase substrate in neurons protein 2
KO / PAR	Q9H9G7	-1.03168	0.000833632	0.00319284	Q9H9G7	AGO3	Protein argonaute-3
KO / PAR	P35998	0.270314	0.000838193	0.00320124	P35998	PSMC2	26S proteasome regulatory subunit 7
KO / PAR	Q9UII4	0.701485	0.000838159	0.00320124	Q9UII4	HERC5	E3 ISG15--protein ligase HERC5
KO / PAR	Q14566	0.261917	0.000842458	0.00321199	Q14566	MCM6	DNA replication licensing factor MCM6
KO / PAR	Q6NYC1	0.376009	0.000843386	0.00321199	Q6NYC1	JMJD6	Bifunctional arginine demethylase and lysyl-hydroxylase JMJD6
KO / PAR	O14966	-0.870987	0.000857464	0.00325187	O14966	RAB29	Ras-related protein Rab-29
KO / PAR	O43805	-0.634441	0.000856973	0.00325187	O43805	SSNA1	Microtubule nucleation factor SSNA1
KO / PAR	P09661	-0.169364	0.000856024	0.00325187	P09661	SNRPA1	U2 small nuclear ribonucleoprotein A'
KO / PAR	P08243	0.48424	0.000862823	0.00326761	P08243	ASNS	Asparagine synthetase [glutamine-hydrolyzing]
KO / PAR	Q7Z4S6	0.315203	0.000866651	0.00327752	Q7Z4S6	KIF21A	Kinesin-like protein KIF21A
KO / PAR	P40222	-0.48324	0.000875894	0.0032987	P40222	TXLNA	Alpha-taxilin
KO / PAR	P78337	0.394826	0.000875913	0.0032987	P78337	PITX1	Pituitary homeobox 1
KO / PAR	Q14527	-0.359255	0.000874459	0.0032987	Q14527	HLTF	DNA-dependent ATPase/E3 ubiquitin-protein ligase HLTF
KO / PAR	P36543	0.433364	0.000890812	0.0033274	P36543	ATP6V1E1	V-type proton ATPase subunit E 1
KO / PAR	P43490	-0.754291	0.000889048	0.0033274	P43490	NAMPT	Nicotinamide phosphoribosyltransferase
KO / PAR	Q86UV5	-0.543412	0.000888943	0.0033274	Q86UV5	USP48	Ubiquitin carboxyl-terminal hydrolase 48
KO / PAR	Q8WWK9	0.504383	0.000888831	0.0033274	Q8WWK9	CKAP2	Cytoskeleton-associated protein 2
KO / PAR	Q96BM9	-0.662433	0.000888999	0.0033274	Q96BM9	ARL8A	ADP-ribosylation factor-like protein 8A
KO / PAR	Q96JY6	-0.431232	0.000890917	0.0033274	Q96JY6	PDLIM2	PDZ and LIM domain protein 2
KO / PAR	Q14534	-0.850248	0.000894704	0.00333694	Q14534	SQLE	Squalene monooxygenase
KO / PAR	O15381	-0.6905	0.000901979	0.00334462	O15381	NVL	Nuclear valosin-containing protein-like
KO / PAR	P35227	-0.408822	0.000904094	0.00334462	P35227	PCGF2	Polycomb group RING finger protein 2
KO / PAR	Q9H270	0.543036	0.000899425	0.00334462	Q9H270	VPS11	Vacuolar protein sorting-associated protein 11 homolog
KO / PAR	Q9H7L9	-0.22468	0.000904186	0.00334462	Q9H7L9	SUDS3	Sin3 histone deacetylase corepressor complex component SDS3
KO / PAR	Q9NWX6	0.71345	0.000902091	0.00334462	Q9NWX6	THG1L	Probable tRNA(His) guanylyltransferase
KO / PAR	Q9Y2D5	0.522483	0.000903923	0.00334462	Q9Y2D5	PALM2AKAP2	PALM2-AKAP2 fusion protein
KO / PAR	P19823	1.00652	0.000910479	0.00334999	P19823	ITIH2	Inter-alpha-trypsin inhibitor heavy chain H2
KO / PAR	Q13907	-0.673681	0.000910594	0.00334999	Q13907	IDI1	Isopentenyl-diphosphate Delta-isomerase 1
KO / PAR	Q9H211	-0.461088	0.000909046	0.00334999	Q9H211	CDT1	DNA replication factor Cdt1
KO / PAR	Q9UMF0	-1.22806	0.000909895	0.00334999	Q9UMF0	ICAM5	Intercellular adhesion molecule 5
KO / PAR	O60547	0.416845	0.0009128	0.00335327	O60547	GMDS	GDP-mannose 4,6 dehydratase
KO / PAR	P06865	0.225941	0.000917253	0.00335327	P06865	HEXA	Beta-hexosaminidase subunit alpha
KO / PAR	Q13615	-0.421409	0.00091497	0.00335327	Q13615	MTMR3	Phosphatidylinositol-3,5-bisphosphate 3-phosphatase MTMR3
KO / PAR	Q6L8Q7	0.340089	0.000918345	0.00335327	Q6L8Q7	PDE12	2',5'-phosphodiesterase 12
KO / PAR	Q8IVT5	0.342532	0.000918926	0.00335327	Q8IVT5	KSR1	Kinase suppressor of Ras 1
KO / PAR	Q8NFW8	0.436598	0.000918409	0.00335327	Q8NFW8	CMAS	N-acylneuraminate cytidylyltransferase
KO / PAR	P46777	-0.187289	0.000931114	0.00339102	P46777	RPL5	Large ribosomal subunit protein uL18
KO / PAR	Q9Y4K0	-1.95669	0.000931778	0.00339102	Q9Y4K0	LOXL2	Lysyl oxidase homolog 2
KO / PAR	Q86XN8	0.445557	0.000937549	0.00340744	Q86XN8	MEX3D	RNA-binding protein MEX3D
KO / PAR	Q8IYB3	-0.551683	0.000939485	0.00340989	Q8IYB3	SRRM1	Serine/arginine repetitive matrix protein 1
KO / PAR	Q6P1K2	-0.178665	0.000942909	0.00341773	Q6P1K2	PMF1	Polyamine-modulated factor 1
KO / PAR	P37268	-0.903211	0.000945833	0.00342374	P37268	FDFT1	Squalene synthase
KO / PAR	P09104	-0.932257	0.000955186	0.00345218	P09104	ENO2	Gamma-enolase
KO / PAR	P53634	-0.300692	0.000956244	0.00345218	P53634	CTSC	Dipeptidyl peptidase 1
KO / PAR	Q9NUQ8	0.325792	0.000959326	0.00345869	Q9NUQ8	ABCF3	ATP-binding cassette sub-family F member 3
KO / PAR	O95671	0.581894	0.00096676	0.00346934	O95671	ASMTL	Probable bifunctional dTTP/UTP pyrophosphatase/methyltransferase protein
KO / PAR	P17342	2.22285	0.000964131	0.00346934	P17342	NPR3	Atrial natriuretic peptide receptor 3
KO / PAR	P40763	0.150357	0.000965269	0.00346934	P40763	STAT3	Signal transducer and activator of transcription 3
KO / PAR	Q14517	-0.829649	0.000967413	0.00346934	Q14517	FAT1	Protocadherin Fat 1
KO / PAR	Q8IYW5	-0.632433	0.000972644	0.00348348	Q8IYW5	RNF168	E3 ubiquitin-protein ligase RNF168
KO / PAR	O15120	-1.08043	0.000979422	0.00350312	O15120	AGPAT2	1-acyl-sn-glycerol-3-phosphate acyltransferase beta
KO / PAR	C4AMC7;Q6VEQ5	0.407568	0.00098349	0.00350668	C4AMC7;Q6VEQ5	WASH3P;WASH2P	Putative WAS protein family homolog 3;WAS protein family homolog 2
KO / PAR	P15036	-1.20146	0.000983609	0.00350668	P15036	ETS2	Protein C-ets-2
KO / PAR	Q9HB96	-0.307681	0.000984308	0.00350668	Q9HB96	FANCE	Fanconi anemia group E protein
KO / PAR	Q9BVL2	-0.422479	0.000992116	0.00352984	Q9BVL2	NUP58	Nucleoporin p58/p45
KO / PAR	O43493	-0.722205	0.000995265	0.00353639	O43493	TGOLN2	Trans-Golgi network integral membrane protein 2
KO / PAR	P42336	0.467771	0.00100524	0.00356518	P42336	PIK3CA	Phosphatidylinositol 4,5-bisphosphate 3-kinase catalytic subunit alpha isoform
KO / PAR	Q16773	-0.601494	0.001006	0.00356518	Q16773	KYAT1	Kynurenine--oxoglutarate transaminase 1
KO / PAR	O75676	0.472183	0.00101538	0.00357963	O75676	RPS6KA4	Ribosomal protein S6 kinase alpha-4
KO / PAR	P04818	0.591152	0.00101478	0.00357963	P04818	TYMS	Thymidylate synthase
KO / PAR	Q5T3F8	-1.31564	0.00101351	0.00357963	Q5T3F8	TMEM63B	Mechanosensitive cation channel TMEM63B
KO / PAR	Q9GZZ9	0.802416	0.00101452	0.00357963	Q9GZZ9	UBA5	Ubiquitin-like modifier-activating enzyme 5
KO / PAR	P40926	-0.357216	0.00101755	0.00358263	P40926	MDH2	Malate dehydrogenase, mitochondrial
KO / PAR	Q9P258	-0.496636	0.00101923	0.00358386	Q9P258	RCC2	Protein RCC2
KO / PAR	P40424	-0.295595	0.00103289	0.00362248	P40424	PBX1	Pre-B-cell leukemia transcription factor 1
KO / PAR	Q9BTA9	-0.175075	0.00103162	0.00362248	Q9BTA9	WAC	WW domain-containing adapter protein with coiled-coil
KO / PAR	Q9BXR0	0.695424	0.00103725	0.00363308	Q9BXR0	QTRT1	Queuine tRNA-ribosyltransferase catalytic subunit 1
KO / PAR	O14745	-0.263845	0.00104079	0.00364075	O14745	NHERF1	Na(+)/H(+) exchange regulatory cofactor NHE-RF1
KO / PAR	Q8N5W9	0.833268	0.00104609	0.00364983	Q8N5W9	RFLNB	Refilin-B
KO / PAR	Q9NVI1	-0.314707	0.00104493	0.00364983	Q9NVI1	FANCI	Fanconi anemia group I protein
KO / PAR	Q16401	-0.370006	0.00105654	0.00368156	Q16401	PSMD5	26S proteasome non-ATPase regulatory subunit 5
KO / PAR	P30040	-0.257798	0.00106014	0.00368934	P30040	ERP29	Endoplasmic reticulum resident protein 29
KO / PAR	Q9Y2C2	-0.734369	0.00106271	0.00369353	Q9Y2C2	UST	Uronyl 2-sulfotransferase
KO / PAR	Q9H2U1	0.23471	0.00106731	0.00370146	Q9H2U1	DHX36	ATP-dependent DNA/RNA helicase DHX36
KO / PAR	Q9NQE9	-0.713972	0.00106773	0.00370146	Q9NQE9	HINT3	Adenosine 5'-monophosphoramidase HINT3
KO / PAR	P60709	0.251108	0.00106948	0.0037028	P60709	ACTB	Actin, cytoplasmic 1
KO / PAR	Q8NFC6	0.244514	0.00107445	0.00371525	Q8NFC6	BOD1L1	Biorientation of chromosomes in cell division protein 1-like 1
KO / PAR	P15884	2.88314	0.00107691	0.003719	P15884	TCF4	Transcription factor 4
KO / PAR	Q99523	-0.900395	0.00108152	0.00373015	Q99523	SORT1	Sortilin
KO / PAR	Q86V40	1.92436	0.00108496	0.00373724	Q86V40	TRABD2A	Metalloprotease TIKI1
KO / PAR	Q9NPA3	0.891553	0.00108923	0.00374717	Q9NPA3	MID1IP1	Mid1-interacting protein 1
KO / PAR	P02538;P48668	-0.78295	0.00109846	0.00376178	P02538;P48668	KRT6A;KRT6C	Keratin, type II cytoskeletal 6A;Keratin, type II cytoskeletal 6C
KO / PAR	P45985	0.538796	0.0010957	0.00376178	P45985	MAP2K4	Dual specificity mitogen-activated protein kinase kinase 4
KO / PAR	Q8TBB5	0.364522	0.00109904	0.00376178	Q8TBB5	KLHDC4	Kelch domain-containing protein 4
KO / PAR	Q9Y5X1	-0.348011	0.00109881	0.00376178	Q9Y5X1	SNX9	Sorting nexin-9
KO / PAR	P57772	0.265727	0.00110184	0.00376241	P57772	EEFSEC	Selenocysteine-specific elongation factor
KO / PAR	P78344	0.291892	0.0011051	0.00376241	P78344	EIF4G2	Eukaryotic translation initiation factor 4 gamma 2
KO / PAR	Q8WXH0	-0.908682	0.00110561	0.00376241	Q8WXH0	SYNE2	Nesprin-2
KO / PAR	Q99747	0.652552	0.00110618	0.00376241	Q99747	NAPG	Gamma-soluble NSF attachment protein
KO / PAR	Q9Y6J0	-0.321041	0.0011023	0.00376241	Q9Y6J0	CABIN1	Calcineurin-binding protein cabin-1
KO / PAR	Q3SY69	1.69001	0.00111968	0.00380352	Q3SY69	ALDH1L2	Mitochondrial 10-formyltetrahydrofolate dehydrogenase
KO / PAR	P49454	-0.648313	0.00112582	0.00381579	P49454	CENPF	Centromere protein F
KO / PAR	Q9NQS1	0.623866	0.00112611	0.00381579	Q9NQS1	AVEN	Cell death regulator Aven
KO / PAR	Q96MG8	-0.532851	0.00113011	0.00382455	Q96MG8	PCMTD1	Protein-L-isoaspartate O-methyltransferase domain-containing protein 1
KO / PAR	Q9BZH6	0.317231	0.00113268	0.0038259	Q9BZH6	WDR11	WD repeat-containing protein 11
KO / PAR	Q9H4M9	-0.157601	0.00113334	0.0038259	Q9H4M9	EHD1	EH domain-containing protein 1
KO / PAR	Q9UNW1	0.290636	0.00113994	0.0038434	Q9UNW1	MINPP1	Multiple inositol polyphosphate phosphatase 1
KO / PAR	Q9H9A6	-0.426305	0.00114398	0.00385219	Q9H9A6	LRRC40	Leucine-rich repeat-containing protein 40
KO / PAR	P50225	1.08238	0.00115775	0.00389371	P50225	SULT1A1	Sulfotransferase 1A1
KO / PAR	Q8IZ21	-0.369232	0.00116109	0.00390011	Q8IZ21	PHACTR4	Phosphatase and actin regulator 4
KO / PAR	P49914	0.54781	0.00117231	0.0039329	P49914	MTHFS	5-formyltetrahydrofolate cyclo-ligase
KO / PAR	P07339	0.499972	0.00117669	0.00393368	P07339	CTSD	Cathepsin D
KO / PAR	Q12874	-0.189376	0.00117685	0.00393368	Q12874	SF3A3	Splicing factor 3A subunit 3
KO / PAR	Q9UBF6	0.260475	0.0011769	0.00393368	Q9UBF6	RNF7	RING-box protein 2
KO / PAR	Q9H4A4	-0.707592	0.00117934	0.00393697	Q9H4A4	RNPEP	Aminopeptidase B
KO / PAR	Q9P0J1	0.616817	0.00118429	0.00394861	Q9P0J1	PDP1	[Pyruvate dehydrogenase [acetyl-transferring]]-phosphatase 1, mitochondrial
KO / PAR	P02042;P68871	1.48103	0.00119281	0.00395748	P02042;P68871	HBD;HBB	Hemoglobin subunit delta;Hemoglobin subunit beta
KO / PAR	Q9NX58	-0.189023	0.00119194	0.00395748	Q9NX58	LYAR	Cell growth-regulating nucleolar protein
KO / PAR	Q9NXA8	-0.46618	0.00118955	0.00395748	Q9NXA8	SIRT5	NAD-dependent protein deacylase sirtuin-5, mitochondrial
KO / PAR	Q9NY26	-0.814026	0.00119257	0.00395748	Q9NY26	SLC39A1	Zinc transporter ZIP1
KO / PAR	Q9BRK5	-0.431071	0.00119873	0.00397227	Q9BRK5	SDF4	45 kDa calcium-binding protein
KO / PAR	O95817	0.68029	0.00121218	0.00401193	O95817	BAG3	BAG family molecular chaperone regulator 3
KO / PAR	Q5SWX8	-0.827894	0.00121461	0.00401504	Q5SWX8	ODR4	Protein odr-4 homolog
KO / PAR	P55899	-0.611277	0.00122559	0.00404638	P55899	FCGRT	IgG receptor FcRn large subunit p51
KO / PAR	P54819	-0.353952	0.00123015	0.00405649	P54819	AK2	Adenylate kinase 2, mitochondrial
KO / PAR	P28676	-0.527743	0.00123249	0.00405926	P28676	GCA	Grancalcin
KO / PAR	Q8IZD2	-0.358284	0.00124266	0.00408776	Q8IZD2	KMT2E	Inactive histone-lysine N-methyltransferase 2E
KO / PAR	O95757	-0.337571	0.00125009	0.00410223	O95757	HSPA4L	Heat shock 70 kDa protein 4L
KO / PAR	Q13309	0.283207	0.00124998	0.00410223	Q13309	SKP2	S-phase kinase-associated protein 2
KO / PAR	O43715	0.56318	0.00125547	0.00410493	O43715	TRIAP1	TP53-regulated inhibitor of apoptosis 1
KO / PAR	P25440	-0.539456	0.00125286	0.00410493	P25440	BRD2	Bromodomain-containing protein 2
KO / PAR	Q9BRS2	-0.330828	0.00125515	0.00410493	Q9BRS2	RIOK1	Serine/threonine-protein kinase RIO1
KO / PAR	Q86X10	-0.162482	0.00126045	0.00411626	Q86X10	RALGAPB	Ral GTPase-activating protein subunit beta
KO / PAR	Q16630	-0.122312	0.00127029	0.00413715	Q16630	CPSF6	Cleavage and polyadenylation specificity factor subunit 6
KO / PAR	Q99590	-0.272783	0.00127125	0.00413715	Q99590	SCAF11	Protein SCAF11
KO / PAR	Q9Y530	-0.590553	0.00127144	0.00413715	Q9Y530	OARD1	ADP-ribose glycohydrolase OARD1
KO / PAR	P54750	0.831298	0.00127393	0.00414026	P54750	PDE1A	Dual specificity calcium/calmodulin-dependent 3',5'-cyclic nucleotide phosphodiesterase 1A
KO / PAR	P15529	-1.51433	0.00128032	0.00415107	P15529	CD46	Membrane cofactor protein
KO / PAR	P35579	0.547311	0.00127919	0.00415107	P35579	MYH9	Myosin-9
KO / PAR	P27797	-0.201724	0.00128395	0.00415645	P27797	CALR	Calreticulin
KO / PAR	P53803	0.229764	0.00128506	0.00415645	P53803	POLR2K	DNA-directed RNA polymerases I, II, and III subunit RPABC4
KO / PAR	Q9UHQ1	-0.548876	0.0012911	0.00417099	Q9UHQ1	NARF	Nuclear prelamin A recognition factor
KO / PAR	O94830	0.150826	0.00129469	0.00417265	O94830	DDHD2	Triacylglycerol hydrolase DDHD2
KO / PAR	P62834	-0.81449	0.00129364	0.00417265	P62834	RAP1A	Ras-related protein Rap-1A
KO / PAR	O14530	0.412132	0.00130243	0.00418264	O14530	TXNDC9	Thioredoxin domain-containing protein 9
KO / PAR	P30154	0.745629	0.00130202	0.00418264	P30154	PPP2R1B	Serine/threonine-protein phosphatase 2A 65 kDa regulatory subunit A beta isoform
KO / PAR	Q00613	0.563259	0.00130115	0.00418264	Q00613	HSF1	Heat shock factor protein 1
KO / PAR	Q3V6T2	-0.357493	0.00130441	0.00418401	Q3V6T2	CCDC88A	Girdin
KO / PAR	Q9UHR4	-0.409009	0.00130833	0.00419163	Q9UHR4	BAIAP2L1	BAR/IMD domain-containing adapter protein 2-like 1
KO / PAR	Q9BX68	-0.194471	0.00131324	0.00420238	Q9BX68	HINT2	Adenosine 5'-monophosphoramidase HINT2
KO / PAR	O15446	0.255791	0.00133411	0.00425955	O15446	POLR1G	DNA-directed RNA polymerase I subunit RPA34
KO / PAR	P51784	0.795622	0.00133725	0.00425955	P51784	USP11	Ubiquitin carboxyl-terminal hydrolase 11
KO / PAR	P62330	-0.0655034	0.00133597	0.00425955	P62330	ARF6	ADP-ribosylation factor 6
KO / PAR	Q96P48	0.540037	0.00133741	0.00425955	Q96P48	ARAP1	Arf-GAP with Rho-GAP domain, ANK repeat and PH domain-containing protein 1
KO / PAR	O94923	-0.709981	0.00135005	0.0042897	O94923	GLCE	D-glucuronyl C5-epimerase
KO / PAR	Q16832	0.78933	0.00134979	0.0042897	Q16832	DDR2	Discoidin domain-containing receptor 2
KO / PAR	O95263	0.459725	0.00135982	0.00431566	O95263	PDE8B	High affinity cAMP-specific and IBMX-insensitive 3',5'-cyclic phosphodiesterase 8B
KO / PAR	O76094	0.248816	0.00136766	0.0043304	O76094	SRP72	Signal recognition particle subunit SRP72
KO / PAR	Q9Y2J2	-0.370845	0.00136617	0.0043304	Q9Y2J2	EPB41L3	Band 4.1-like protein 3
KO / PAR	Q99541	-0.719471	0.00137605	0.00435043	Q99541	PLIN2	Perilipin-2
KO / PAR	Q9NPR9	-1.02982	0.00137721	0.00435043	Q9NPR9	GPR108	Protein GPR108
KO / PAR	O43709	-0.124668	0.00138265	0.00436253	O43709	BUD23	18S rRNA (guanine-N(7))-methyltransferase
KO / PAR	Q8NCE2	1.15762	0.00139104	0.00438389	Q8NCE2	MTMR14	Phosphatidylinositol-3,5-bisphosphate 3-phosphatase MTMR14
KO / PAR	P19623	0.69937	0.00139994	0.00439654	P19623	SRM	Spermidine synthase
KO / PAR	Q6ZRP7	-0.723236	0.00140297	0.00439654	Q6ZRP7	QSOX2	Sulfhydryl oxidase 2
KO / PAR	Q9UQB8	0.36042	0.00140114	0.00439654	Q9UQB8	BAIAP2	BAR/IMD domain-containing adapter protein 2
KO / PAR	Q9Y483	-1.16965	0.00140318	0.00439654	Q9Y483	MTF2	Metal-response element-binding transcription factor 2
KO / PAR	Q9Y496	0.410188	0.00140064	0.00439654	Q9Y496	KIF3A	Kinesin-like protein KIF3A
KO / PAR	P53618	0.280976	0.00141407	0.0044153	P53618	COPB1	Coatomer subunit beta
KO / PAR	Q6PCB5	-0.423391	0.00141274	0.0044153	Q6PCB5	RSBN1L	Lysine-specific demethylase RSBN1L
KO / PAR	Q92785	-0.313491	0.00141372	0.0044153	Q92785	DPF2	Zinc finger protein ubi-d4
KO / PAR	Q99755	-0.302186	0.00141666	0.00441829	Q99755	PIP5K1A	Phosphatidylinositol 4-phosphate 5-kinase type-1 alpha
KO / PAR	Q15365	-0.327842	0.00142712	0.00444579	Q15365	PCBP1	Poly(rC)-binding protein 1
KO / PAR	Q12996	-0.187639	0.00143128	0.00445359	Q12996	CSTF3	Cleavage stimulation factor subunit 3
KO / PAR	Q96HP4	0.708556	0.00143778	0.00446869	Q96HP4	OXNAD1	Oxidoreductase NAD-binding domain-containing protein 1
KO / PAR	P62191	0.261302	0.00144343	0.00447084	P62191	PSMC1	26S proteasome regulatory subunit 4
KO / PAR	Q8TDJ6	0.599042	0.00144237	0.00447084	Q8TDJ6	DMXL2	DmX-like protein 2
KO / PAR	Q9H4F8	-0.843369	0.00144144	0.00447084	Q9H4F8	SMOC1	SPARC-related modular calcium-binding protein 1
KO / PAR	Q92990	-0.584587	0.00144693	0.00447655	Q92990	GLMN	Glomulin
KO / PAR	Q9UHJ6	0.596851	0.00145302	0.00449024	Q9UHJ6	SHPK	Sedoheptulokinase
KO / PAR	Q8N6T3	0.249085	0.00145485	0.00449076	Q8N6T3	ARFGAP1	ADP-ribosylation factor GTPase-activating protein 1
KO / PAR	Q96JJ3	0.384283	0.00146281	0.0045102	Q96JJ3	ELMO2	Engulfment and cell motility protein 2
KO / PAR	Q15813	-0.509407	0.00146809	0.00451104	Q15813	TBCE	Tubulin-specific chaperone E
KO / PAR	Q17RN3	-0.620846	0.0014655	0.00451104	Q17RN3	FAM98C	Protein FAM98C
KO / PAR	Q8N129	-0.392489	0.00146721	0.00451104	Q8N129	CNPY4	Protein canopy homolog 4
KO / PAR	Q5T2T1	0.475169	0.00147205	0.00451807	Q5T2T1	MPP7	MAGUK p55 subfamily member 7
KO / PAR	O95551	-0.442406	0.00148977	0.00456729	O95551	TDP2	Tyrosyl-DNA phosphodiesterase 2
KO / PAR	P05997	1.86127	0.00149821	0.00457241	P05997	COL5A2	Collagen alpha-2(V) chain
KO / PAR	P29323	-1.27219	0.00149664	0.00457241	P29323	EPHB2	Ephrin type-B receptor 2
KO / PAR	P61020	-0.317834	0.0014974	0.00457241	P61020	RAB5B	Ras-related protein Rab-5B
KO / PAR	Q96DB5	0.299841	0.00149599	0.00457241	Q96DB5	RMDN1	Regulator of microtubule dynamics protein 1
KO / PAR	P36957	-0.628541	0.00150875	0.00459941	P36957	DLST	Dihydrolipoyllysine-residue succinyltransferase component of 2-oxoglutarate dehydrogenase complex, mitochondrial
KO / PAR	Q9H6S0	0.273568	0.00151241	0.00460537	Q9H6S0	YTHDC2	3'-5' RNA helicase YTHDC2
KO / PAR	O75586	-0.191629	0.00152456	0.00463712	O75586	MED6	Mediator of RNA polymerase II transcription subunit 6
KO / PAR	P62266	0.142586	0.00152871	0.00464454	P62266	RPS23	Small ribosomal subunit protein uS12
KO / PAR	Q86X83	0.337365	0.00154266	0.00468166	Q86X83	COMMD2	COMM domain-containing protein 2
KO / PAR	P49756	-0.442912	0.00155265	0.00469617	P49756	RBM25	RNA-binding protein 25
KO / PAR	P51531	0.929138	0.00155244	0.00469617	P51531	SMARCA2	SWI/SNF-related matrix-associated actin-dependent regulator of chromatin subfamily A member 2
KO / PAR	Q12800	0.17836	0.00155081	0.00469617	Q12800	TFCP2	Alpha-globin transcription factor CP2
KO / PAR	Q9Y244	-0.535805	0.00155821	0.00470245	Q9Y244	POMP	Proteasome maturation protein
KO / PAR	Q9Y5Y0	-0.648817	0.00155744	0.00470245	Q9Y5Y0	FLVCR1	Choline/ethanolamine transporter FLVCR1
KO / PAR	Q9BTX7	0.63944	0.00156234	0.00470965	Q9BTX7	TTPAL	Alpha-tocopherol transfer protein-like
KO / PAR	P29590	0.659298	0.00157248	0.00473495	P29590	PML	Protein PML
KO / PAR	Q8NCA5	0.552711	0.00157727	0.00474408	Q8NCA5	FAM98A	Protein FAM98A
KO / PAR	Q6PGN9	-1.07761	0.00157915	0.00474448	Q6PGN9	PSRC1	Proline/serine-rich coiled-coil protein 1
KO / PAR	Q9NSV4	-0.109151	0.00158258	0.00474949	Q9NSV4	DIAPH3	Protein diaphanous homolog 3
KO / PAR	Q9H0U9	0.653508	0.00159676	0.00478675	Q9H0U9	TSPYL1	Testis-specific Y-encoded-like protein 1
KO / PAR	Q9NVP2	-0.567605	0.00160845	0.00481645	Q9NVP2	ASF1B	Histone chaperone ASF1B
KO / PAR	O00142	0.422786	0.00162077	0.00483303	O00142	TK2	Thymidine kinase 2, mitochondrial
KO / PAR	P18433	-0.632183	0.00161968	0.00483303	P18433	PTPRA	Receptor-type tyrosine-protein phosphatase alpha
KO / PAR	Q01658	-0.289784	0.00162002	0.00483303	Q01658	DR1	Protein Dr1
KO / PAR	Q15382	-0.26314	0.00162114	0.00483303	Q15382	RHEB	GTP-binding protein Rheb
KO / PAR	P42285	-0.209695	0.00163326	0.00485482	P42285	MTREX	Exosome RNA helicase MTR4
KO / PAR	Q5T7N3	0.274381	0.00163383	0.00485482	Q5T7N3	KANK4	KN motif and ankyrin repeat domain-containing protein 4
KO / PAR	Q9H4A6	0.134557	0.00163194	0.00485482	Q9H4A6	GOLPH3	Golgi phosphoprotein 3
KO / PAR	P43360	1.00702	0.00163857	0.00486354	P43360	MAGEA6	Melanoma-associated antigen 6
KO / PAR	O43865	-0.313526	0.00164442	0.00487021	O43865	AHCYL1	S-adenosylhomocysteine hydrolase-like protein 1
KO / PAR	Q6P0Q8	-0.785356	0.00164265	0.00487021	Q6P0Q8	MAST2	Microtubule-associated serine/threonine-protein kinase 2
KO / PAR	P04040	-0.389168	0.00164991	0.00487941	P04040	CAT	Catalase
KO / PAR	Q9Y5U2	0.48913	0.00165113	0.00487941	Q9Y5U2	TSSC4	U5 small nuclear ribonucleoprotein TSSC4
KO / PAR	Q5JVS0	0.786013	0.00165879	0.00489136	Q5JVS0	HABP4	Intracellular hyaluronan-binding protein 4
KO / PAR	Q9UQ13	0.494165	0.00165743	0.00489136	Q9UQ13	SHOC2	Leucine-rich repeat protein SHOC-2
KO / PAR	Q76FK4	0.406565	0.00166211	0.00489581	Q76FK4	NOL8	Nucleolar protein 8
KO / PAR	O15460	-0.545263	0.00166886	0.00491032	O15460	P4HA2	Prolyl 4-hydroxylase subunit alpha-2
KO / PAR	O75794	0.633675	0.00167371	0.00491925	O75794	CDC123	Translation initiation factor eIF2 assembly protein
KO / PAR	P06703	-0.582115	0.00169457	0.00496845	P06703	S100A6	Protein S100-A6
KO / PAR	Q06830	-0.515593	0.00169496	0.00496845	Q06830	PRDX1	Peroxiredoxin-1
KO / PAR	Q9UNP9	-0.417058	0.00169596	0.00496845	Q9UNP9	PPIE	Peptidyl-prolyl cis-trans isomerase E
KO / PAR	P00338	-0.576965	0.00170127	0.0049786	P00338	LDHA	L-lactate dehydrogenase A chain
KO / PAR	Q13501	0.477832	0.00170593	0.00498684	Q13501	SQSTM1	Sequestosome-1
KO / PAR	Q16822	-0.251872	0.00172046	0.0050239	Q16822	PCK2	Phosphoenolpyruvate carboxykinase [GTP], mitochondrial
KO / PAR	Q6P1X6	0.772655	0.00172782	0.00503995	Q6P1X6	C8orf82	UPF0598 protein C8orf82
KO / PAR	Q13287	1.3335	0.00173368	0.0050467	Q13287	NMI	N-myc-interactor
KO / PAR	Q96B23	0.678604	0.00173387	0.0050467	Q96B23	ARK2N	Protein ARK2N
KO / PAR	Q16850	-0.712301	0.00173963	0.0050526	Q16850	CYP51A1	Lanosterol 14-alpha demethylase
KO / PAR	Q8TEP8	0.136404	0.00173787	0.0050526	Q8TEP8	CEP192	Centrosomal protein of 192 kDa
KO / PAR	O43759	-0.82887	0.00175631	0.00509556	O43759	SYNGR1	Synaptogyrin-1
KO / PAR	P24928	-0.188983	0.00175985	0.00510037	P24928	POLR2A	DNA-directed RNA polymerase II subunit RPB1
KO / PAR	Q6IA69	1.04838	0.00176841	0.00511968	Q6IA69	NADSYN1	Glutamine-dependent NAD(+) synthetase
KO / PAR	Q15172	-0.478636	0.00177137	0.00512277	Q15172	PPP2R5A	Serine/threonine-protein phosphatase 2A 56 kDa regulatory subunit alpha isoform
KO / PAR	P53007	-0.901106	0.00178328	0.00514619	P53007	SLC25A1	Tricarboxylate transport protein, mitochondrial
KO / PAR	Q9UNX3	0.514021	0.00178307	0.00514619	Q9UNX3	RPL26L1	Ribosomal protein uL24-like
KO / PAR	Q9NS91	0.59043	0.00178733	0.00515238	Q9NS91	RAD18	E3 ubiquitin-protein ligase RAD18
KO / PAR	Q14764	1.67721	0.00178957	0.00515334	Q14764	MVP	Major vault protein
KO / PAR	Q9Y3B4	-0.238382	0.00179302	0.00515781	Q9Y3B4	SF3B6	Splicing factor 3B subunit 6
KO / PAR	Q70E73	0.356059	0.00179647	0.00515967	Q70E73	RAPH1	Ras-associated and pleckstrin homology domains-containing protein 1
KO / PAR	Q8WXA9	-0.25558	0.00179857	0.00515967	Q8WXA9	SREK1	Splicing regulatory glutamine/lysine-rich protein 1
KO / PAR	Q9H496	0.619454	0.0017994	0.00515967	Q9H496	TOR1AIP2	Torsin-1A-interacting protein 2, isoform IFRG15
KO / PAR	Q96IR7	0.342694	0.00180324	0.00516521	Q96IR7	HPDL	4-hydroxyphenylpyruvate dioxygenase-like protein
KO / PAR	O43164	0.70971	0.00180548	0.00516615	O43164	PJA2	E3 ubiquitin-protein ligase Praja-2
KO / PAR	Q96RN5	-0.14745	0.00181659	0.00518696	Q96RN5	MED15	Mediator of RNA polymerase II transcription subunit 15
KO / PAR	Q9Y4B6	-0.220543	0.00181612	0.00518696	Q9Y4B6	DCAF1	DDB1- and CUL4-associated factor 1
KO / PAR	O14972	0.221939	0.00182531	0.00519184	O14972	VPS26C	Vacuolar protein sorting-associated protein 26C
KO / PAR	P48382	-0.279247	0.00182598	0.00519184	P48382	RFX5	DNA-binding protein RFX5
KO / PAR	Q99728	-0.177499	0.00182474	0.00519184	Q99728	BARD1	BRCA1-associated RING domain protein 1
KO / PAR	Q9P0V3	0.420164	0.00182238	0.00519184	Q9P0V3	SH3BP4	SH3 domain-binding protein 4
KO / PAR	Q15393	-0.133622	0.00183474	0.00521127	Q15393	SF3B3	Splicing factor 3B subunit 3
KO / PAR	Q9NPD8	-0.537226	0.00183764	0.00521405	Q9NPD8	UBE2T	Ubiquitin-conjugating enzyme E2 T
KO / PAR	P52907	-0.464781	0.00185162	0.00524819	P52907	CAPZA1	F-actin-capping protein subunit alpha-1
KO / PAR	Q9NVD7	1.28239	0.00185796	0.00526067	Q9NVD7	PARVA	Alpha-parvin
KO / PAR	Q6ZU35	-0.36463	0.00186356	0.00527099	Q6ZU35	CRACD	Capping protein-inhibiting regulator of actin dynamics
KO / PAR	Q16854	0.549999	0.00186967	0.00528274	Q16854	DGUOK	Deoxyguanosine kinase, mitochondrial
KO / PAR	P57737	-0.453074	0.0018744	0.00529057	P57737	CORO7	Coronin-7
KO / PAR	Q99962	0.694981	0.0018854	0.00531609	Q99962	SH3GL2	Endophilin-A1
KO / PAR	P08648	-0.884453	0.00190308	0.0053492	P08648	ITGA5	Integrin alpha-5
KO / PAR	P33240	0.135317	0.00190254	0.0053492	P33240	CSTF2	Cleavage stimulation factor subunit 2
KO / PAR	P50897	0.140829	0.00189955	0.0053492	P50897	PPT1	Palmitoyl-protein thioesterase 1
KO / PAR	Q9BVA0	0.444919	0.00190698	0.0053526	Q9BVA0	KATNB1	Katanin p80 WD40 repeat-containing subunit B1
KO / PAR	Q9Y3C0	0.543194	0.00190825	0.0053526	Q9Y3C0	WASHC3	WASH complex subunit 3
KO / PAR	Q9NPI6	0.510637	0.00191145	0.00535603	Q9NPI6	DCP1A	mRNA-decapping enzyme 1A
KO / PAR	A1L390	-0.626682	0.00192172	0.00535806	A1L390	PLEKHG3	Pleckstrin homology domain-containing family G member 3
KO / PAR	O60443	0.780629	0.00191579	0.00535806	O60443	GSDME	Gasdermin-E
KO / PAR	O75348	0.479043	0.00192605	0.00535806	O75348	ATP6V1G1	V-type proton ATPase subunit G 1
KO / PAR	P07814	-0.27522	0.00192578	0.00535806	P07814	EPRS1	Bifunctional glutamate/proline--tRNA ligase
KO / PAR	P42892	-0.835784	0.00192502	0.00535806	P42892	ECE1	Endothelin-converting enzyme 1
KO / PAR	Q9P289	0.346905	0.00191639	0.00535806	Q9P289	STK26	Serine/threonine-protein kinase 26
KO / PAR	Q9Y4I1	0.736402	0.0019183	0.00535806	Q9Y4I1	MYO5A	Unconventional myosin-Va
KO / PAR	Q9Y5J5	0.706856	0.00194713	0.00541114	Q9Y5J5	PHLDA3	Pleckstrin homology-like domain family A member 3
KO / PAR	Q96SY0	0.266392	0.00195479	0.00542685	Q96SY0	INTS14	Integrator complex subunit 14
KO / PAR	P46734	0.592991	0.00197	0.00546347	P46734	MAP2K3	Dual specificity mitogen-activated protein kinase kinase 3
KO / PAR	P18615	-0.293425	0.00197279	0.00546561	P18615	NELFE	Negative elongation factor E
KO / PAR	P50748	-0.310006	0.00198066	0.00548179	P50748	KNTC1	Kinetochore-associated protein 1
KO / PAR	P11586	-0.246391	0.00199504	0.00550023	P11586	MTHFD1	C-1-tetrahydrofolate synthase, cytoplasmic
KO / PAR	P19367	0.415478	0.00199479	0.00550023	P19367	HK1	Hexokinase-1
KO / PAR	Q460N5	0.925156	0.00199184	0.00550023	Q460N5	PARP14	Protein mono-ADP-ribosyltransferase PARP14
KO / PAR	Q5TEU4	0.917607	0.00199546	0.00550023	Q5TEU4	NDUFAF5	Arginine-hydroxylase NDUFAF5, mitochondrial
KO / PAR	Q6P1K8	0.377893	0.00200259	0.00550514	Q6P1K8	GTF2H2C	General transcription factor IIH subunit 2-like protein
KO / PAR	Q9BQ75	0.308778	0.00200214	0.00550514	Q9BQ75	CMSS1	Protein CMSS1
KO / PAR	Q9UK61	-0.742957	0.00200335	0.00550514	Q9UK61	TASOR	Protein TASOR
KO / PAR	Q5K651	0.576001	0.00201541	0.00553266	Q5K651	SAMD9	Sterile alpha motif domain-containing protein 9
KO / PAR	P18085	0.277967	0.00202566	0.00555515	P18085	ARF4	ADP-ribosylation factor 4
KO / PAR	Q7Z417	0.269424	0.00203079	0.00556358	Q7Z417	NUFIP2	FMR1-interacting protein NUFIP2
KO / PAR	Q4G0N4	0.39624	0.00203386	0.00556635	Q4G0N4	NADK2	NAD kinase 2, mitochondrial
KO / PAR	P17706	0.158619	0.00203618	0.00556708	P17706	PTPN2	Tyrosine-protein phosphatase non-receptor type 2
KO / PAR	O95571	0.512908	0.00204813	0.00559407	O95571	ETHE1	Persulfide dioxygenase ETHE1, mitochondrial
KO / PAR	O14617	0.350785	0.00206189	0.00561062	O14617	AP3D1	AP-3 complex subunit delta-1
KO / PAR	O14907	0.764547	0.00205991	0.00561062	O14907	TAX1BP3	Tax1-binding protein 3
KO / PAR	P22307	-0.374402	0.00205784	0.00561062	P22307	SCP2	Sterol carrier protein 2
KO / PAR	Q9NRR4	0.374888	0.00206249	0.00561062	Q9NRR4	DROSHA	Ribonuclease 3
KO / PAR	Q8TBC4	0.965511	0.00209104	0.00568116	Q8TBC4	UBA3	NEDD8-activating enzyme E1 catalytic subunit
KO / PAR	Q96JB2	0.377323	0.00209262	0.00568116	Q96JB2	COG3	Conserved oligomeric Golgi complex subunit 3
KO / PAR	O94967	-0.474385	0.00210352	0.00569931	O94967	WDR47	WD repeat-containing protein 47
KO / PAR	Q9P2B2	-0.87221	0.00210256	0.00569931	Q9P2B2	PTGFRN	Prostaglandin F2 receptor negative regulator
KO / PAR	Q69YH5	-0.552145	0.0021074	0.00570411	Q69YH5	CDCA2	Cell division cycle-associated protein 2
KO / PAR	P17096	-0.573517	0.00211332	0.00571441	P17096	HMGA1	High mobility group protein HMG-I/HMG-Y
KO / PAR	Q2T9J0	-0.501477	0.00211907	0.00571853	Q2T9J0	TYSND1	Peroxisomal leader peptide-processing protease
KO / PAR	Q9BYB4	0.679724	0.00211895	0.00571853	Q9BYB4	GNB1L	Guanine nucleotide-binding protein subunit beta-like protein 1
KO / PAR	Q9BW83	0.709617	0.00212332	0.00572428	Q9BW83	IFT27	Intraflagellar transport protein 27 homolog
KO / PAR	O15075	1.75885	0.00213322	0.00573165	O15075	DCLK1	Serine/threonine-protein kinase DCLK1
KO / PAR	Q86U38	0.508689	0.00213624	0.00573165	Q86U38	NOP9	Nucleolar protein 9
KO / PAR	Q9UBS8	0.653801	0.0021336	0.00573165	Q9UBS8	RNF14	E3 ubiquitin-protein ligase RNF14
KO / PAR	Q9UMR5	-0.345866	0.00213413	0.00573165	Q9UMR5	PPT2	Lysosomal thioesterase PPT2
KO / PAR	Q9Y314	0.430448	0.00213665	0.00573165	Q9Y314	NOSIP	Nitric oxide synthase-interacting protein
KO / PAR	Q8N8S7	-0.395326	0.00215017	0.00576219	Q8N8S7	ENAH	Protein enabled homolog
KO / PAR	Q12765	0.737974	0.00215583	0.00577166	Q12765	SCRN1	Secernin-1
KO / PAR	P63096	-0.824525	0.00216357	0.0057755	P63096	GNAI1	Guanine nucleotide-binding protein G(i) subunit alpha-1
KO / PAR	Q10567	-0.245943	0.00216583	0.0057755	Q10567	AP1B1	AP-1 complex subunit beta-1
KO / PAR	Q13547	-0.339416	0.00216642	0.0057755	Q13547	HDAC1	Histone deacetylase 1
KO / PAR	Q8IWB9	-0.490809	0.00217222	0.0057755	Q8IWB9	TEX2	Testis-expressed protein 2
KO / PAR	Q92890	0.338164	0.00216896	0.0057755	Q92890	UFD1	Ubiquitin recognition factor in ER-associated degradation protein 1
KO / PAR	Q9H5N1	0.369884	0.00216292	0.0057755	Q9H5N1	RABEP2	Rab GTPase-binding effector protein 2
KO / PAR	Q9UN86	0.253055	0.00217089	0.0057755	Q9UN86	G3BP2	Ras GTPase-activating protein-binding protein 2
KO / PAR	P07602	0.265157	0.00218303	0.00578151	P07602	PSAP	Prosaposin
KO / PAR	Q13464	0.23065	0.00218269	0.00578151	Q13464	ROCK1	Rho-associated protein kinase 1
KO / PAR	Q6AI08	0.709111	0.00217679	0.00578151	Q6AI08	HEATR6	HEAT repeat-containing protein 6
KO / PAR	Q96HY7	-0.504359	0.00218069	0.00578151	Q96HY7	DHTKD1	2-oxoadipate dehydrogenase complex component E1
KO / PAR	Q96QG7	0.660799	0.00220011	0.00582102	Q96QG7	MTMR9	Myotubularin-related protein 9
KO / PAR	Q14999	0.561806	0.00220964	0.00583015	Q14999	CUL7	Cullin-7
KO / PAR	Q16563	-0.624868	0.00220879	0.00583015	Q16563	SYPL1	Synaptophysin-like protein 1
KO / PAR	Q8N556	0.650416	0.00221002	0.00583015	Q8N556	AFAP1	Actin filament-associated protein 1
KO / PAR	A0MZ66	-0.375034	0.00222855	0.0058733	A0MZ66	SHTN1	Shootin-1
KO / PAR	Q8N335	0.421959	0.00224104	0.00590047	Q8N335	GPD1L	Glycerol-3-phosphate dehydrogenase 1-like protein
KO / PAR	O60613	-0.422505	0.00224461	0.00590412	O60613	SELENOF	Selenoprotein F
KO / PAR	P49757	-0.560934	0.00225231	0.00591121	P49757	NUMB	Protein numb homolog
KO / PAR	Q9NXV6	0.457718	0.00225174	0.00591121	Q9NXV6	CDKN2AIP	CDKN2A-interacting protein
KO / PAR	Q9UK41	0.106091	0.00225387	0.00591121	Q9UK41	VPS28	Vacuolar protein sorting-associated protein 28 homolog
KO / PAR	Q63ZY3	0.344737	0.00226216	0.00592184	Q63ZY3	KANK2	KN motif and ankyrin repeat domain-containing protein 2
KO / PAR	Q9H1Z4	0.516186	0.0022623	0.00592184	Q9H1Z4	WDR13	WD repeat-containing protein 13
KO / PAR	P08758	0.53686	0.0022739	0.00594645	P08758	ANXA5	Annexin A5
KO / PAR	Q99536	0.266072	0.00227794	0.00595125	Q99536	VAT1	NADPH-dependent quinone oxidoreductase VAT1
KO / PAR	O15392	-0.574025	0.00228481	0.0059548	O15392	BIRC5	Baculoviral IAP repeat-containing protein 5
KO / PAR	Q15067	-0.357159	0.0022859	0.0059548	Q15067	ACOX1	Peroxisomal acyl-coenzyme A oxidase 1
KO / PAR	Q5VW32	-0.728636	0.00228557	0.0059548	Q5VW32	BROX	BRO1 domain-containing protein BROX
KO / PAR	P78318	0.524591	0.00229335	0.00596846	P78318	IGBP1	Immunoglobulin-binding protein 1
KO / PAR	Q16527	0.624447	0.00230125	0.00598326	Q16527	CSRP2	Cysteine and glycine-rich protein 2
KO / PAR	P33121	0.881565	0.00230631	0.00599065	P33121	ACSL1	Long-chain-fatty-acid--CoA ligase 1
KO / PAR	O43815	0.251702	0.00231143	0.00599819	O43815	STRN	Striatin
KO / PAR	Q9ULI4	0.377037	0.00231878	0.00601148	Q9ULI4	KIF26A	Kinesin-like protein KIF26A
KO / PAR	O00203	0.383292	0.00232352	0.006018	O00203	AP3B1	AP-3 complex subunit beta-1
KO / PAR	P04179	-1.01945	0.00233315	0.00603718	P04179	SOD2	Superoxide dismutase [Mn], mitochondrial
KO / PAR	O95777	-0.409166	0.00234594	0.00606444	O95777	LSM8	U6 snRNA-associated Sm-like protein LSm8
KO / PAR	Q6PJG2	-0.398211	0.00235574	0.00608398	Q6PJG2	MIDEAS	Mitotic deacetylase-associated SANT domain protein
KO / PAR	O60343	-0.290522	0.00236117	0.00609218	O60343	TBC1D4	TBC1 domain family member 4
KO / PAR	Q9HAS0	0.351947	0.00236435	0.00609457	Q9HAS0	C17orf75	Protein Njmu-R1
KO / PAR	P55809	0.250609	0.00237431	0.00610278	P55809	OXCT1	Succinyl-CoA:3-ketoacid coenzyme A transferase 1, mitochondrial
KO / PAR	P56282	-0.26614	0.00237168	0.00610278	P56282	POLE2	DNA polymerase epsilon subunit 2
KO / PAR	Q9NUN5	-0.843225	0.00237315	0.00610278	Q9NUN5	LMBRD1	Lysosomal cobalamin transport escort protein LMBD1
KO / PAR	P06241	-0.597778	0.00237731	0.0061047	P06241	FYN	Tyrosine-protein kinase Fyn
KO / PAR	Q8WUY1	-0.639787	0.00239126	0.0061347	Q8WUY1	THEM6	Protein THEM6
KO / PAR	Q9BXS0	1.87997	0.00239919	0.00614922	Q9BXS0	COL25A1	Collagen alpha-1(XXV) chain
KO / PAR	P53384	0.534519	0.00241176	0.00616933	P53384	NUBP1	Cytosolic Fe-S cluster assembly factor NUBP1
KO / PAR	Q8N2M8	-0.727664	0.00241389	0.00616933	Q8N2M8	CLASRP	CLK4-associating serine/arginine rich protein
KO / PAR	Q9NR30	0.369143	0.00241315	0.00616933	Q9NR30	DDX21	Nucleolar RNA helicase 2
KO / PAR	Q15907	-0.119464	0.00244526	0.00623386	Q15907	RAB11B	Ras-related protein Rab-11B
KO / PAR	Q69YN4	-0.410071	0.00244158	0.00623386	Q69YN4	VIRMA	Protein virilizer homolog
KO / PAR	Q96MG7	0.32927	0.00244605	0.00623386	Q96MG7	NSMCE3	Non-structural maintenance of chromosomes element 3 homolog
KO / PAR	Q6NXE6	0.451441	0.00244928	0.00623622	Q6NXE6	ARMC6	Armadillo repeat-containing protein 6
KO / PAR	P20338	-0.658594	0.00245663	0.00624624	P20338	RAB4A	Ras-related protein Rab-4A
KO / PAR	P51790	0.49703	0.00245784	0.00624624	P51790	CLCN3	H(+)/Cl(-) exchange transporter 3
KO / PAR	Q9BR76	0.473401	0.0024641	0.00625039	Q9BR76	CORO1B	Coronin-1B
KO / PAR	Q9UGU0	-0.313373	0.00246262	0.00625039	Q9UGU0	TCF20	Transcription factor 20
KO / PAR	O00560	-0.308454	0.00246776	0.00625382	O00560	SDCBP	Syntenin-1
KO / PAR	P36955	1.34834	0.00247184	0.00625778	P36955	SERPINF1	Pigment epithelium-derived factor
KO / PAR	Q6NZY4	-0.669717	0.00247395	0.00625778	Q6NZY4	ZCCHC8	Zinc finger CCHC domain-containing protein 8
KO / PAR	Q9NSI2	0.373261	0.00248154	0.00627112	Q9NSI2	SLX9	Ribosome biogenesis protein SLX9 homolog
KO / PAR	Q13642	1.22127	0.00248798	0.00628151	Q13642	FHL1	Four and a half LIM domains protein 1
KO / PAR	Q16186	0.316581	0.00249053	0.00628208	Q16186	ADRM1	Proteasomal ubiquitin receptor ADRM1
KO / PAR	Q86TX2	-0.411249	0.00249955	0.00629897	Q86TX2	ACOT1	Acyl-coenzyme A thioesterase 1
KO / PAR	Q6T4R5	-0.226306	0.00250337	0.00630272	Q6T4R5	NHS	Actin remodeling regulator NHS
KO / PAR	Q709F0	-0.555977	0.00250882	0.0063047	Q709F0	ACAD11	Acyl-CoA dehydrogenase family member 11
KO / PAR	Q9ULM6	0.495246	0.00250812	0.0063047	Q9ULM6	CNOT6	CCR4-NOT transcription complex subunit 6
KO / PAR	Q9NX46	-0.549716	0.00251241	0.00630786	Q9NX46	ADPRS	ADP-ribosylhydrolase ARH3
KO / PAR	P62280	0.104649	0.00251754	0.00631488	P62280	RPS11	Small ribosomal subunit protein uS17
KO / PAR	Q15120	-0.821975	0.00252636	0.00633113	Q15120	PDK3	[Pyruvate dehydrogenase (acetyl-transferring)] kinase isozyme 3, mitochondrial
KO / PAR	Q8IVM0	0.871436	0.00253067	0.00633605	Q8IVM0	CCDC50	Coiled-coil domain-containing protein 50
KO / PAR	O94776	-0.272312	0.00254201	0.00634097	O94776	MTA2	Metastasis-associated protein MTA2
KO / PAR	P63218	-0.800172	0.00253977	0.00634097	P63218	GNG5	Guanine nucleotide-binding protein G(I)/G(S)/G(O) subunit gamma-5
KO / PAR	Q641Q2	0.48588	0.00254187	0.00634097	Q641Q2	WASHC2A	WASH complex subunit 2A
KO / PAR	Q8N0Z8	-0.664605	0.00254092	0.00634097	Q8N0Z8	PUSL1	tRNA pseudouridine synthase-like 1
KO / PAR	P33908	-0.846872	0.00255329	0.00635736	P33908	MAN1A1	Mannosyl-oligosaccharide 1,2-alpha-mannosidase IA
KO / PAR	Q9HB19	0.505486	0.00255252	0.00635736	Q9HB19	PLEKHA2	Pleckstrin homology domain-containing family A member 2
KO / PAR	P54652	0.377708	0.00256502	0.0063807	P54652	HSPA2	Heat shock-related 70 kDa protein 2
KO / PAR	P51580	-0.561724	0.00257534	0.00640048	P51580	TPMT	Thiopurine S-methyltransferase
KO / PAR	O43464	-0.383822	0.00258098	0.00640386	O43464	HTRA2	Serine protease HTRA2, mitochondrial
KO / PAR	O95239	0.157751	0.0025832	0.00640386	O95239	KIF4A	Chromosome-associated kinesin KIF4A
KO / PAR	Q9UBI1	0.386037	0.00258381	0.00640386	Q9UBI1	COMMD3	COMM domain-containing protein 3
KO / PAR	Q96AB3	-0.36247	0.00258724	0.0064065	Q96AB3	ISOC2	Isochorismatase domain-containing protein 2
KO / PAR	Q06210	-0.269681	0.00259045	0.00640859	Q06210	GFPT1	Glutamine--fructose-6-phosphate aminotransferase [isomerizing] 1
KO / PAR	Q9UFC0	-0.208616	0.00260837	0.00644702	Q9UFC0	LRWD1	Leucine-rich repeat and WD repeat-containing protein 1
KO / PAR	Q9P0L2	-0.481768	0.00261091	0.00644741	Q9P0L2	MARK1	Serine/threonine-protein kinase MARK1
KO / PAR	Q32P41	-0.217014	0.00262047	0.00645269	Q32P41	TRMT5	tRNA (guanine(37)-N(1))-methyltransferase
KO / PAR	Q6V1X1	0.964555	0.00262109	0.00645269	Q6V1X1	DPP8	Dipeptidyl peptidase 8
KO / PAR	Q8TEA1	0.694484	0.0026226	0.00645269	Q8TEA1	NSUN6	tRNA (cytosine(72)-C(5))-methyltransferase NSUN6
KO / PAR	Q9P2I0	-0.280005	0.00261978	0.00645269	Q9P2I0	CPSF2	Cleavage and polyadenylation specificity factor subunit 2
KO / PAR	P49815	0.187312	0.00263425	0.00646959	P49815	TSC2	Tuberin
KO / PAR	Q9UHF1	-2.66922	0.00263353	0.00646959	Q9UHF1	EGFL7	Epidermal growth factor-like protein 7
KO / PAR	O94953	-0.295499	0.00264316	0.00648557	O94953	KDM4B	Lysine-specific demethylase 4B
KO / PAR	Q7LBR1	0.969497	0.00265284	0.00650344	Q7LBR1	CHMP1B	Charged multivesicular body protein 1b
KO / PAR	Q6BDS2	-0.127151	0.00267028	0.00654025	Q6BDS2	BLTP3A	Bridge-like lipid transfer protein family member 3A
KO / PAR	P58004	1.20507	0.0026906	0.00658407	P58004	SESN2	Sestrin-2
KO / PAR	Q9UPQ9	0.190204	0.00271246	0.00663155	Q9UPQ9	TNRC6B	Trinucleotide repeat-containing gene 6B protein
KO / PAR	Q96G74	-0.130064	0.00271839	0.00664005	Q96G74	OTUD5	OTU domain-containing protein 5
KO / PAR	Q68DK7	0.264752	0.00272422	0.00664486	Q68DK7	MSL1	Male-specific lethal 1 homolog
KO / PAR	Q8IXW5	-0.667165	0.00272528	0.00664486	Q8IXW5	RPAP2	Putative RNA polymerase II subunit B1 CTD phosphatase RPAP2
KO / PAR	Q96DH6	0.411719	0.00273592	0.0066648	Q96DH6	MSI2	RNA-binding protein Musashi homolog 2
KO / PAR	Q13155	0.224333	0.00275619	0.0067021	Q13155	AIMP2	Aminoacyl tRNA synthase complex-interacting multifunctional protein 2
KO / PAR	Q86TI2	0.635335	0.00275442	0.0067021	Q86TI2	DPP9	Dipeptidyl peptidase 9
KO / PAR	Q8WXX5	0.242653	0.00278247	0.00675993	Q8WXX5	DNAJC9	DnaJ homolog subfamily C member 9
KO / PAR	P16298	-0.683119	0.00278642	0.00676344	P16298	PPP3CB	Serine/threonine-protein phosphatase 2B catalytic subunit beta isoform
KO / PAR	O43847	-0.619088	0.00279496	0.00676596	O43847	NRDC	Nardilysin
KO / PAR	O60499	0.411968	0.00279077	0.00676596	O60499	STX10	Syntaxin-10
KO / PAR	P09493	-0.495809	0.00279282	0.00676596	P09493	TPM1	Tropomyosin alpha-1 chain
KO / PAR	Q8IWF2	0.462416	0.00280489	0.00678392	Q8IWF2	FOXRED2	FAD-dependent oxidoreductase domain-containing protein 2
KO / PAR	Q9H1Y0	-0.311429	0.00281301	0.0067914	Q9H1Y0	ATG5	Autophagy protein 5
KO / PAR	Q9Y303	0.516649	0.00281193	0.0067914	Q9Y303	AMDHD2	N-acetylglucosamine-6-phosphate deacetylase
KO / PAR	P17275	-0.492779	0.00283483	0.00683799	P17275	JUNB	Transcription factor JunB
KO / PAR	Q9UET6	0.675003	0.00283789	0.00683926	Q9UET6	FTSJ1	tRNA (cytidine(32)/guanosine(34)-2'-O)-methyltransferase
KO / PAR	P17858	-0.253391	0.00286331	0.00689438	P17858	PFKL	ATP-dependent 6-phosphofructokinase, liver type
KO / PAR	Q15545	0.434596	0.00286668	0.00689635	Q15545	TAF7	Transcription initiation factor TFIID subunit 7
KO / PAR	Q8IWF6	-0.585251	0.00287947	0.00692096	Q8IWF6	DENND6A	Protein DENND6A
KO / PAR	Q14004	-0.373048	0.00288681	0.00693245	Q14004	CDK13	Cyclin-dependent kinase 13
KO / PAR	Q00577	0.324095	0.00289833	0.00695393	Q00577	PURA	Transcriptional activator protein Pur-alpha
KO / PAR	Q92769	-0.273666	0.00290441	0.00696233	Q92769	HDAC2	Histone deacetylase 2
KO / PAR	P19387	0.133732	0.00290782	0.00696435	P19387	POLR2C	DNA-directed RNA polymerase II subunit RPB3
KO / PAR	O94855	0.151154	0.00291315	0.00697094	O94855	SEC24D	Protein transport protein Sec24D
KO / PAR	Q9UK53	-0.329077	0.00292209	0.00698614	Q9UK53	ING1	Inhibitor of growth protein 1
KO / PAR	Q5VWZ2	-0.504587	0.00293692	0.00700196	Q5VWZ2	LYPLAL1	Lysophospholipase-like protein 1
KO / PAR	Q6IQ22	0.559866	0.00294589	0.00700196	Q6IQ22	RAB12	Ras-related protein Rab-12
KO / PAR	Q92743	1.01168	0.00294938	0.00700196	Q92743	HTRA1	Serine protease HTRA1
KO / PAR	Q96ST3	-0.289746	0.00294528	0.00700196	Q96ST3	SIN3A	Paired amphipathic helix protein Sin3a
KO / PAR	Q9H1D9	0.622819	0.00294942	0.00700196	Q9H1D9	POLR3F	DNA-directed RNA polymerase III subunit RPC6
KO / PAR	Q9NQC3	-0.563358	0.00293164	0.00700196	Q9NQC3	RTN4	Reticulon-4
KO / PAR	Q9NVC6	-0.327574	0.00293426	0.00700196	Q9NVC6	MED17	Mediator of RNA polymerase II transcription subunit 17
KO / PAR	Q9Y2T3	1.45445	0.00294311	0.00700196	Q9Y2T3	GDA	Guanine deaminase
KO / PAR	Q9Y6D5	0.313845	0.00295877	0.00701799	Q9Y6D5	ARFGEF2	Brefeldin A-inhibited guanine nucleotide-exchange protein 2
KO / PAR	Q9UFG5	0.302597	0.00296294	0.00702171	Q9UFG5	C19orf25	UPF0449 protein C19orf25
KO / PAR	Q6P5Z2	-0.459311	0.00297412	0.00704204	Q6P5Z2	PKN3	Serine/threonine-protein kinase N3
KO / PAR	O00459	0.542248	0.00298251	0.00705573	O00459	PIK3R2	Phosphatidylinositol 3-kinase regulatory subunit beta
KO / PAR	P35270	0.59945	0.00299353	0.00705933	P35270	SPR	Sepiapterin reductase
KO / PAR	P50440	-1.19572	0.00299012	0.00705933	P50440	GATM	Glycine amidinotransferase, mitochondrial
KO / PAR	P56377	0.456126	0.00299447	0.00705933	P56377	AP1S2	AP-1 complex subunit sigma-2
KO / PAR	Q9NQ88	1.10247	0.0029906	0.00705933	Q9NQ88	TIGAR	Fructose-2,6-bisphosphatase TIGAR
KO / PAR	Q17R31	-0.834478	0.00301152	0.00709333	Q17R31	TATDN3	Deoxyribonuclease TATDN3
KO / PAR	P15880	0.113337	0.00301829	0.00710309	P15880	RPS2	Small ribosomal subunit protein uS5
KO / PAR	P63000	0.202428	0.00302859	0.00712113	P63000	RAC1	Ras-related C3 botulinum toxin substrate 1
KO / PAR	P24386	0.378697	0.0030473	0.00715703	P24386	CHM	Rab proteins geranylgeranyltransferase component A 1
KO / PAR	Q15428	-0.176663	0.00305444	0.00715703	Q15428	SF3A2	Splicing factor 3A subunit 2
KO / PAR	Q2VPK5	0.5758	0.00305193	0.00715703	Q2VPK5	CTU2	Cytoplasmic tRNA 2-thiolation protein 2
KO / PAR	Q9H5V9	0.359707	0.00305442	0.00715703	Q9H5V9	STEEP1	STING ER exit protein
KO / PAR	Q96EQ0	0.422584	0.00306425	0.0071738	Q96EQ0	SGTB	Small glutamine-rich tetratricopeptide repeat-containing protein beta
KO / PAR	Q7RTV0	-0.199135	0.00310216	0.00724999	Q7RTV0	PHF5A	PHD finger-like domain-containing protein 5A
KO / PAR	Q8WU90	0.276808	0.00310052	0.00724999	Q8WU90	ZC3H15	Zinc finger CCCH domain-containing protein 15
KO / PAR	P78382	-0.398585	0.00311372	0.00727071	P78382	SLC35A1	CMP-sialic acid transporter
KO / PAR	Q9Y4F1	-0.587017	0.0031205	0.00728027	Q9Y4F1	FARP1	FERM, ARHGEF and pleckstrin domain-containing protein 1
KO / PAR	Q8WYP5	-0.590334	0.00313446	0.00730653	Q8WYP5	AHCTF1	Protein ELYS
KO / PAR	O75030	0.345443	0.00314187	0.00731121	O75030	MITF	Microphthalmia-associated transcription factor
KO / PAR	Q16342	0.338331	0.00313918	0.00731121	Q16342	PDCD2	uS5 assembly chaperone PDCD2
KO / PAR	P53602	-0.420745	0.00314539	0.00731311	P53602	MVD	Diphosphomevalonate decarboxylase
KO / PAR	Q09019	1.26851	0.00316149	0.00733162	Q09019	DMWD	Dystrophia myotonica WD repeat-containing protein
KO / PAR	Q15084	-0.239807	0.00315993	0.00733162	Q15084	PDIA6	Protein disulfide-isomerase A6
KO / PAR	Q8WY36	0.287654	0.00315973	0.00733162	Q8WY36	BBX	HMG box transcription factor BBX
KO / PAR	P59780	1.21949	0.00318799	0.00738675	P59780	AP3S2	AP-3 complex subunit sigma-2
KO / PAR	O14639	0.322942	0.00320599	0.00742209	O14639	ABLIM1	Actin-binding LIM protein 1
KO / PAR	P25445	-0.718993	0.00321759	0.00744257	P25445	FAS	Tumor necrosis factor receptor superfamily member 6
KO / PAR	P24593	-2.10492	0.00323879	0.00746962	P24593	IGFBP5	Insulin-like growth factor-binding protein 5
KO / PAR	P57678	0.264162	0.00324053	0.00746962	P57678	GEMIN4	Gem-associated protein 4
KO / PAR	Q504Q3	0.327368	0.00324259	0.00746962	Q504Q3	PAN2	PAN2-PAN3 deadenylation complex catalytic subunit PAN2
KO / PAR	Q96JC1	0.620935	0.00324201	0.00746962	Q96JC1	VPS39	Vam6/Vps39-like protein
KO / PAR	Q96JP5	0.000647471	0.0032431	0.00746962	Q96JP5	ZFP91	E3 ubiquitin-protein ligase ZFP91
KO / PAR	Q6YP21	-0.456611	0.00324687	0.00747196	Q6YP21	KYAT3	Kynurenine--oxoglutarate transaminase 3
KO / PAR	Q13200	0.234189	0.00325353	0.0074809	Q13200	PSMD2	26S proteasome non-ATPase regulatory subunit 2
KO / PAR	Q6P3X3	0.269078	0.00328612	0.00754941	Q6P3X3	TTC27	Tetratricopeptide repeat protein 27
KO / PAR	P31431	-1.08564	0.00330085	0.00756398	P31431	SDC4	Syndecan-4
KO / PAR	P42345	0.192351	0.00329546	0.00756398	P42345	MTOR	Serine/threonine-protein kinase mTOR
KO / PAR	Q9H081	-0.445062	0.00329882	0.00756398	Q9H081	MIS12	Protein MIS12 homolog
KO / PAR	Q0JRZ9	-0.506979	0.003318	0.00758605	Q0JRZ9	FCHO2	F-BAR domain only protein 2
KO / PAR	Q8TAA5	-0.332804	0.0033189	0.00758605	Q8TAA5	GRPEL2	GrpE protein homolog 2, mitochondrial
KO / PAR	Q9H6U6	0.416654	0.00331782	0.00758605	Q9H6U6	BCAS3	BCAS3 microtubule associated cell migration factor
KO / PAR	O75462	1.07027	0.00332812	0.00758796	O75462	CRLF1	Cytokine receptor-like factor 1
KO / PAR	O95684	-0.757275	0.00332815	0.00758796	O95684	CEP43	Centrosomal protein 43
KO / PAR	P15735	0.369032	0.00332443	0.00758796	P15735	PHKG2	Phosphorylase b kinase gamma catalytic chain, liver/testis isoform
KO / PAR	P09038	1.13343	0.00334338	0.00760985	P09038	FGF2	Fibroblast growth factor 2
KO / PAR	Q96IK1	0.492701	0.00334063	0.00760985	Q96IK1	BOD1	Biorientation of chromosomes in cell division protein 1
KO / PAR	Q6Y2X3	0.607887	0.00334757	0.00761298	Q6Y2X3	DNAJC14	DnaJ homolog subfamily C member 14
KO / PAR	Q15527	-0.432783	0.00337686	0.00765676	Q15527	SURF2	Surfeit locus protein 2
KO / PAR	Q9BU89	0.509721	0.00337815	0.00765676	Q9BU89	DOHH	Deoxyhypusine hydroxylase
KO / PAR	Q9NQT4	-0.138788	0.00337395	0.00765676	Q9NQT4	EXOSC5	Exosome complex component RRP46
KO / PAR	Q9UI12	0.51402	0.00337395	0.00765676	Q9UI12	ATP6V1H	V-type proton ATPase subunit H
KO / PAR	P48735	-0.337003	0.00338677	0.00766987	P48735	IDH2	Isocitrate dehydrogenase [NADP], mitochondrial
KO / PAR	O15488	1.16587	0.00339187	0.00767483	O15488	GYG2	Glycogenin-2
KO / PAR	Q07954	-0.862557	0.00339464	0.00767483	Q07954	LRP1	Prolow-density lipoprotein receptor-related protein 1
KO / PAR	O43818	0.669336	0.00340636	0.0076949	O43818	RRP9	U3 small nucleolar RNA-interacting protein 2
KO / PAR	Q9HAV4	-0.424537	0.0034187	0.00771633	Q9HAV4	XPO5	Exportin-5
KO / PAR	Q92922	-0.219383	0.0034285	0.007732	Q92922	SMARCC1	SWI/SNF complex subunit SMARCC1
KO / PAR	O76070	1.32851	0.00343477	0.00773969	O76070	SNCG	Gamma-synuclein
KO / PAR	P10412	-0.649344	0.00344031	0.00774572	P10412	H1-4	Histone H1.4
KO / PAR	Q15390	1.27754	0.00344464	0.00774901	Q15390	MTFR1	Mitochondrial fission regulator 1
KO / PAR	Q5T0N5	-1.29179	0.00345644	0.00776909	Q5T0N5	FNBP1L	Formin-binding protein 1-like
KO / PAR	O00743	-0.218282	0.0034619	0.0077749	O00743	PPP6C	Serine/threonine-protein phosphatase 6 catalytic subunit
KO / PAR	Q9NZN4	0.784252	0.00347159	0.00779019	Q9NZN4	EHD2	EH domain-containing protein 2
KO / PAR	Q96KQ7	-0.255843	0.00348068	0.0078019	Q96KQ7	EHMT2	Histone-lysine N-methyltransferase EHMT2
KO / PAR	Q9UGR2	0.49324	0.00348258	0.0078019	Q9UGR2	ZC3H7B	Zinc finger CCCH domain-containing protein 7B
KO / PAR	Q96KM6	-0.383986	0.00349226	0.00781712	Q96KM6	ZNF512B	Zinc finger protein 512B
KO / PAR	O75164	-0.375282	0.00350685	0.00781968	O75164	KDM4A	Lysine-specific demethylase 4A
KO / PAR	Q14320	-0.379603	0.00350563	0.00781968	Q14320	FAM50A	Protein FAM50A
KO / PAR	Q9BQ52	0.266726	0.00350787	0.00781968	Q9BQ52	ELAC2	Zinc phosphodiesterase ELAC protein 2
KO / PAR	Q9HAU4	0.503362	0.0035025	0.00781968	Q9HAU4	SMURF2	E3 ubiquitin-protein ligase SMURF2
KO / PAR	Q9UBL3	-0.0944826	0.00350433	0.00781968	Q9UBL3	ASH2L	Set1/Ash2 histone methyltransferase complex subunit ASH2
KO / PAR	P03973	-0.868656	0.00351303	0.00782474	P03973	SLPI	Antileukoproteinase
KO / PAR	Q93096	0.253258	0.0035239	0.00784248	Q93096	PTP4A1	Protein tyrosine phosphatase type IVA 1
KO / PAR	P01308	1.09859	0.00353091	0.00784518	P01308	INS	Insulin
KO / PAR	Q9BQK8	1.24116	0.00352893	0.00784518	Q9BQK8	LPIN3	Phosphatidate phosphatase LPIN3
KO / PAR	Q9Y6A5	-0.469672	0.00353513	0.00784811	Q9Y6A5	TACC3	Transforming acidic coiled-coil-containing protein 3
KO / PAR	O43760	-0.549723	0.00353878	0.00784976	O43760	SYNGR2	Synaptogyrin-2
KO / PAR	O15182	-0.123412	0.00354359	0.00785399	O15182	CETN3	Centrin-3
KO / PAR	Q96AY4	0.51946	0.00355652	0.00787618	Q96AY4	TTC28	Tetratricopeptide repeat protein 28
KO / PAR	Q9NVF7	-0.414001	0.0035705	0.00790068	Q9NVF7	FBXO28	F-box only protein 28
KO / PAR	Q9GZQ3	0.512284	0.00358469	0.0079256	Q9GZQ3	COMMD5	COMM domain-containing protein 5
KO / PAR	Q9H501	0.545444	0.00358796	0.00792634	Q9H501	ESF1	ESF1 homolog
KO / PAR	P07686	0.331013	0.00359494	0.00793527	P07686	HEXB	Beta-hexosaminidase subunit beta
KO / PAR	P54619	0.287522	0.00360079	0.00794171	P54619	PRKAG1	5'-AMP-activated protein kinase subunit gamma-1
KO / PAR	P15923	0.576585	0.00362234	0.00798272	P15923	TCF3	Transcription factor E2-alpha
KO / PAR	Q9NX08	0.464291	0.00362636	0.00798507	Q9NX08	COMMD8	COMM domain-containing protein 8
KO / PAR	Q8WUD4	0.328099	0.00363557	0.00799883	Q8WUD4	CCDC12	Coiled-coil domain-containing protein 12
KO / PAR	Q07812	-0.35607	0.00364212	0.00800533	Q07812	BAX	Apoptosis regulator BAX
KO / PAR	Q8TDB6	0.730591	0.00364444	0.00800533	Q8TDB6	DTX3L	E3 ubiquitin-protein ligase DTX3L
KO / PAR	Q9C0A6	-0.175401	0.00365415	0.00802015	Q9C0A6	SETD5	Histone-lysine N-methyltransferase SETD5
KO / PAR	Q13636	0.766104	0.00366264	0.00802151	Q13636	RAB31	Ras-related protein Rab-31
KO / PAR	Q86Y56	0.25197	0.00366214	0.00802151	Q86Y56	DNAAF5	Dynein axonemal assembly factor 5
KO / PAR	Q969G3	-0.112884	0.00366367	0.00802151	Q969G3	SMARCE1	SWI/SNF-related matrix-associated actin-dependent regulator of chromatin subfamily E member 1
KO / PAR	Q01415	0.694235	0.00366876	0.00802233	Q01415	GALK2	N-acetylgalactosamine kinase
KO / PAR	Q13042	-0.215251	0.00366998	0.00802233	Q13042	CDC16	Cell division cycle protein 16 homolog
KO / PAR	Q7Z739	0.260532	0.00367435	0.0080254	Q7Z739	YTHDF3	YTH domain-containing family protein 3
KO / PAR	O14641	0.320841	0.00368046	0.00802577	O14641	DVL2	Segment polarity protein dishevelled homolog DVL-2
KO / PAR	Q9BVQ7	0.401317	0.00367948	0.00802577	Q9BVQ7	AFG2B	ATPase family gene 2 protein homolog B
KO / PAR	Q9UKK3	1.07362	0.00368993	0.00803994	Q9UKK3	PARP4	Protein mono-ADP-ribosyltransferase PARP4
KO / PAR	O60294	0.531649	0.00370123	0.00805247	O60294	LCMT2	tRNA wybutosine-synthesizing protein 4
KO / PAR	Q9P016	0.284777	0.00370164	0.00805247	Q9P016	THYN1	Thymocyte nuclear protein 1
KO / PAR	P62873	-0.587503	0.00371148	0.00806091	P62873	GNB1	Guanine nucleotide-binding protein G(I)/G(S)/G(T) subunit beta-1
KO / PAR	Q9ULJ8	-0.711074	0.00371047	0.00806091	Q9ULJ8	PPP1R9A	Neurabin-1
KO / PAR	Q9NRR5	-0.193061	0.00372489	0.00808355	Q9NRR5	UBQLN4	Ubiquilin-4
KO / PAR	O15042	-0.263247	0.00374074	0.00809196	O15042	U2SURP	U2 snRNP-associated SURP motif-containing protein
KO / PAR	P35249	-0.095441	0.0037406	0.00809196	P35249	RFC4	Replication factor C subunit 4
KO / PAR	Q5JTH9	0.622571	0.0037377	0.00809196	Q5JTH9	RRP12	RRP12-like protein
KO / PAR	Q8IXK0	-0.348616	0.00373389	0.00809196	Q8IXK0	PHC2	Polyhomeotic-like protein 2
KO / PAR	Q01433	-0.386501	0.00375388	0.0081115	Q01433	AMPD2	AMP deaminase 2
KO / PAR	Q99766	-0.60286	0.00375577	0.0081115	Q99766	DMAC2L	ATP synthase subunit s, mitochondrial
KO / PAR	P40337	0.30083	0.00376184	0.00811814	P40337	VHL	von Hippel-Lindau disease tumor suppressor
KO / PAR	Q5TA45	0.243715	0.00376947	0.0081281	Q5TA45	INTS11	Integrator complex subunit 11
KO / PAR	Q15637	-0.154361	0.0037809	0.00814625	Q15637	SF1	Splicing factor 1
KO / PAR	P23497	0.550739	0.0037855	0.00814967	P23497	SP100	Nuclear autoantigen Sp-100
KO / PAR	O75607	0.339341	0.00379025	0.00815341	O75607	NPM3	Nucleoplasmin-3
KO / PAR	P16949	-0.67071	0.00380325	0.00817487	P16949	STMN1	Stathmin
KO / PAR	Q8N8E3	1.48078	0.00381258	0.00818191	Q8N8E3	CEP112	Centrosomal protein of 112 kDa
KO / PAR	Q8TEQ6	0.334281	0.00381143	0.00818191	Q8TEQ6	GEMIN5	Gem-associated protein 5
KO / PAR	Q9Y4A5	-0.289663	0.00381834	0.00818778	Q9Y4A5	TRRAP	Transformation/transcription domain-associated protein
KO / PAR	Q10570	-0.178942	0.0038253	0.00818971	Q10570	CPSF1	Cleavage and polyadenylation specificity factor subunit 1
KO / PAR	Q8IWI9	0.383591	0.00382306	0.00818971	Q8IWI9	MGA	MAX gene-associated protein
KO / PAR	P62068	0.243256	0.00384211	0.00821921	P62068	USP46	Ubiquitin carboxyl-terminal hydrolase 46
KO / PAR	O60244	-0.266467	0.0038501	0.00822978	O60244	MED14	Mediator of RNA polymerase II transcription subunit 14
KO / PAR	Q8N9R8	-0.82419	0.00386721	0.00825982	Q8N9R8	SCAI	Protein SCAI
KO / PAR	Q9H582	-0.642543	0.00388148	0.00828377	Q9H582	ZNF644	Zinc finger protein 644
KO / PAR	Q96P47	-0.463229	0.00388595	0.00828677	Q96P47	AGAP3	Arf-GAP with GTPase, ANK repeat and PH domain-containing protein 3
KO / PAR	P00558	-0.55978	0.00389863	0.0083007	P00558	PGK1	Phosphoglycerate kinase 1
KO / PAR	P78537	-0.193199	0.003896	0.0083007	P78537	BLOC1S1	Biogenesis of lysosome-related organelles complex 1 subunit 1
KO / PAR	P31689	0.205359	0.00390209	0.00830154	P31689	DNAJA1	DnaJ homolog subfamily A member 1
KO / PAR	P17482	0.976619	0.00390738	0.00830626	P17482	HOXB9	Homeobox protein Hox-B9
KO / PAR	Q6P996	0.341087	0.00391696	0.00832008	Q6P996	PDXDC1	Pyridoxal-dependent decarboxylase domain-containing protein 1
KO / PAR	Q6DD88	-0.61459	0.00393685	0.00835355	Q6DD88	ATL3	Atlastin-3
KO / PAR	Q8IZQ5	0.319118	0.0039389	0.00835355	Q8IZQ5	SELENOH	Selenoprotein H
KO / PAR	P84090	-0.43163	0.00394646	0.00835648	P84090	ERH	Enhancer of rudimentary homolog
KO / PAR	Q96BN8	0.597974	0.00394425	0.00835648	Q96BN8	OTULIN	Ubiquitin thioesterase otulin
KO / PAR	Q96N66	-0.683387	0.00395412	0.00836616	Q96N66	MBOAT7	Membrane-bound acylglycerophosphatidylinositol O-acyltransferase MBOAT7
KO / PAR	P30711	-0.572365	0.00396727	0.00838741	P30711	GSTT1	Glutathione S-transferase theta-1
KO / PAR	P23443	0.49141	0.00397693	0.00840126	P23443	RPS6KB1	Ribosomal protein S6 kinase beta-1
KO / PAR	Q99570	0.377481	0.00398061	0.00840248	Q99570	PIK3R4	Phosphoinositide 3-kinase regulatory subunit 4
KO / PAR	Q8WVZ9	0.105108	0.0039946	0.00842542	Q8WVZ9	KBTBD7	Kelch repeat and BTB domain-containing protein 7
KO / PAR	P42566	-0.177779	0.00399972	0.00842966	P42566	EPS15	Epidermal growth factor receptor substrate 15
KO / PAR	P30626	-0.41413	0.00401763	0.00844995	P30626	SRI	Sorcin
KO / PAR	Q86W56	0.400479	0.00401352	0.00844995	Q86W56	PARG	Poly(ADP-ribose) glycohydrolase
KO / PAR	Q9H0F6	0.694349	0.00401873	0.00844995	Q9H0F6	SHARPIN	Sharpin
KO / PAR	Q96QD9	-0.664638	0.0040303	0.0084677	Q96QD9	FYTTD1	UAP56-interacting factor
KO / PAR	Q13573	-0.219664	0.00409018	0.00858684	Q13573	SNW1	SNW domain-containing protein 1
KO / PAR	A6NED2	-0.375153	0.00410825	0.00861139	A6NED2	RCCD1	RCC1 domain-containing protein 1
KO / PAR	O14980	-0.312823	0.00410812	0.00861139	O14980	XPO1	Exportin-1
KO / PAR	Q9Y3T6	0.583275	0.00412916	0.00864853	Q9Y3T6	R3HCC1	R3H and coiled-coil domain-containing protein 1
KO / PAR	O75531	0.223111	0.00413746	0.00865743	O75531	BANF1	Barrier-to-autointegration factor
KO / PAR	P12277	-0.470807	0.00414628	0.00865743	P12277	CKB	Creatine kinase B-type
KO / PAR	P12694	-0.478859	0.00414423	0.00865743	P12694	BCKDHA	2-oxoisovalerate dehydrogenase subunit alpha, mitochondrial
KO / PAR	P84085	-0.115487	0.00415149	0.00865743	P84085	ARF5	ADP-ribosylation factor 5
KO / PAR	Q12841	0.645886	0.00415573	0.00865743	Q12841	FSTL1	Follistatin-related protein 1
KO / PAR	Q8NBZ7	0.578283	0.00415722	0.00865743	Q8NBZ7	UXS1	UDP-glucuronic acid decarboxylase 1
KO / PAR	Q96RT8	0.181511	0.00415902	0.00865743	Q96RT8	TUBGCP5	Gamma-tubulin complex component 5
KO / PAR	Q9UKZ1	0.122084	0.00415368	0.00865743	Q9UKZ1	CNOT11	CCR4-NOT transcription complex subunit 11
KO / PAR	Q92538	0.260074	0.00417906	0.00869245	Q92538	GBF1	Golgi-specific brefeldin A-resistance guanine nucleotide exchange factor 1
KO / PAR	Q15113	0.652776	0.00419974	0.00872874	Q15113	PCOLCE	Procollagen C-endopeptidase enhancer 1
KO / PAR	P46019	0.348348	0.00421102	0.00874547	P46019	PHKA2	Phosphorylase b kinase regulatory subunit alpha, liver isoform
KO / PAR	Q15797	0.308095	0.00421468	0.00874635	Q15797	SMAD1	SMAD family member 1
KO / PAR	Q14191	0.147755	0.00422028	0.00874999	Q14191	WRN	Bifunctional 3'-5' exonuclease/ATP-dependent helicase WRN
KO / PAR	Q15170	0.467881	0.0042229	0.00874999	Q15170	TCEAL1	Transcription elongation factor A protein-like 1
KO / PAR	Q9BV68	-0.201042	0.00422618	0.00875007	Q9BV68	RNF126	E3 ubiquitin-protein ligase RNF126
KO / PAR	Q2M389	0.375013	0.0042327	0.00875687	Q2M389	WASHC4	WASH complex subunit 4
KO / PAR	Q13129	-0.737915	0.00424178	0.00876895	Q13129	RLF	Zinc finger protein Rlf
KO / PAR	Q05932	-0.117266	0.00425362	0.00878615	Q05932	FPGS	Folylpolyglutamate synthase, mitochondrial
KO / PAR	Q9NRX4	-0.570858	0.00425661	0.00878615	Q9NRX4	PHPT1	14 kDa phosphohistidine phosphatase
KO / PAR	Q9BWT7	0.484049	0.00427171	0.00881061	Q9BWT7	CARD10	Caspase recruitment domain-containing protein 10
KO / PAR	Q9H0B6	0.285502	0.00429603	0.00884727	Q9H0B6	KLC2	Kinesin light chain 2
KO / PAR	Q9HAV7	-0.287723	0.00429347	0.00884727	Q9HAV7	GRPEL1	GrpE protein homolog 1, mitochondrial
KO / PAR	P23511	0.129657	0.00430949	0.00886823	P23511	NFYA	Nuclear transcription factor Y subunit alpha
KO / PAR	Q9BPX6	0.680465	0.00431648	0.00887098	Q9BPX6	MICU1	Calcium uptake protein 1, mitochondrial
KO / PAR	Q9NXK8	0.272608	0.00431739	0.00887098	Q9NXK8	FBXL12	F-box/LRR-repeat protein 12
KO / PAR	Q9H974	0.368402	0.0043344	0.00889242	Q9H974	QTRT2	Queuine tRNA-ribosyltransferase accessory subunit 2
KO / PAR	Q9UFN0	-0.374712	0.00433171	0.00889242	Q9UFN0	NIPSNAP3A	Protein NipSnap homolog 3A
KO / PAR	P25788	-0.773105	0.00437028	0.00895246	P25788	PSMA3	Proteasome subunit alpha type-3
KO / PAR	Q9BZF9	-0.924974	0.0043689	0.00895246	Q9BZF9	UACA	Uveal autoantigen with coiled-coil domains and ankyrin repeats
KO / PAR	Q13163	0.157037	0.00438312	0.00897195	Q13163	MAP2K5	Dual specificity mitogen-activated protein kinase kinase 5
KO / PAR	P35226	0.81911	0.00440829	0.00901665	P35226	BMI1	Polycomb complex protein BMI-1
KO / PAR	Q9Y4P8	0.512401	0.00442134	0.00903652	Q9Y4P8	WIPI2	WD repeat domain phosphoinositide-interacting protein 2
KO / PAR	Q05086	0.149214	0.00442981	0.00904698	Q05086	UBE3A	Ubiquitin-protein ligase E3A
KO / PAR	P17535	0.145554	0.00443428	0.00904928	P17535	JUND	Transcription factor JunD
KO / PAR	Q6XZF7	1.05702	0.00445764	0.0090901	Q6XZF7	DNMBP	Dynamin-binding protein
KO / PAR	O00534	1.33091	0.00447304	0.00911463	O00534	VWA5A	von Willebrand factor A domain-containing protein 5A
KO / PAR	Q5TDH0	-0.359544	0.0044766	0.009115	Q5TDH0	DDI2	Protein DDI1 homolog 2
KO / PAR	O95372	-0.345106	0.00448673	0.00912213	O95372	LYPLA2	Acyl-protein thioesterase 2
KO / PAR	P11310	-0.437197	0.00448684	0.00912213	P11310	ACADM	Medium-chain specific acyl-CoA dehydrogenase, mitochondrial
KO / PAR	Q8NHG7	-0.733288	0.00450968	0.00916167	Q8NHG7	SVIP	Small VCP/p97-interacting protein
KO / PAR	O00231	0.276635	0.00451677	0.0091623	O00231	PSMD11	26S proteasome non-ATPase regulatory subunit 11
KO / PAR	O00471	-0.141089	0.0045146	0.0091623	O00471	EXOC5	Exocyst complex component 5
KO / PAR	Q9NWY4	0.440575	0.00453686	0.00919616	Q9NWY4	HPF1	Histone PARylation factor 1
KO / PAR	Q5VV42	-0.582235	0.00455107	0.00921805	Q5VV42	CDKAL1	Threonylcarbamoyladenosine tRNA methylthiotransferase
KO / PAR	P41743	0.219965	0.0045546	0.0092183	P41743	PRKCI	Protein kinase C iota type
KO / PAR	P18065	0.123243	0.00458718	0.00926039	P18065	IGFBP2	Insulin-like growth factor-binding protein 2
KO / PAR	P36507	0.360548	0.00458824	0.00926039	P36507	MAP2K2	Dual specificity mitogen-activated protein kinase kinase 2
KO / PAR	P60953	-0.162396	0.00459199	0.00926039	P60953	CDC42	Cell division control protein 42 homolog
KO / PAR	Q96BK5	0.398368	0.00459253	0.00926039	Q96BK5	PINX1	PIN2/TERF1-interacting telomerase inhibitor 1
KO / PAR	Q9BZV1	0.347912	0.00458717	0.00926039	Q9BZV1	UBXN6	UBX domain-containing protein 6
KO / PAR	P35475	-0.77945	0.00461943	0.00928003	P35475	IDUA	Alpha-L-iduronidase
KO / PAR	P52735	-0.517981	0.00460874	0.00928003	P52735	VAV2	Guanine nucleotide exchange factor VAV2
KO / PAR	Q66K14	-0.167509	0.00461868	0.00928003	Q66K14	TBC1D9B	TBC1 domain family member 9B
KO / PAR	Q9BUL5	-0.192342	0.00461598	0.00928003	Q9BUL5	PHF23	PHD finger protein 23
KO / PAR	Q9Y2W1	-0.590898	0.00460945	0.00928003	Q9Y2W1	THRAP3	Thyroid hormone receptor-associated protein 3
KO / PAR	P08047	-0.0423716	0.00463188	0.00929815	P08047	SP1	Transcription factor Sp1
KO / PAR	O95297	-0.576311	0.00464334	0.00930583	O95297	MPZL1	Myelin protein zero-like protein 1
KO / PAR	P61326	-0.231827	0.00464183	0.00930583	P61326	MAGOH	Protein mago nashi homolog
KO / PAR	Q14C86	-0.24719	0.00464603	0.00930583	Q14C86	GAPVD1	GTPase-activating protein and VPS9 domain-containing protein 1
KO / PAR	Q9H3R2	1.45779	0.00465762	0.00932213	Q9H3R2	MUC13	Mucin-13
KO / PAR	P19525	0.272357	0.00466204	0.00932312	P19525	EIF2AK2	Interferon-induced, double-stranded RNA-activated protein kinase
KO / PAR	P50454	0.365492	0.00466501	0.00932312	P50454	SERPINH1	Serpin H1
KO / PAR	Q9P0T7	-0.350469	0.00467031	0.00932682	Q9P0T7	TMEM9	Proton-transporting V-type ATPase complex assembly regulator TMEM9
KO / PAR	Q9NVM9	0.120662	0.00469418	0.00936757	Q9NVM9	INTS13	Integrator complex subunit 13
KO / PAR	O15439	-0.577434	0.00470631	0.00937714	O15439	ABCC4	ATP-binding cassette sub-family C member 4
KO / PAR	O94760	-0.624105	0.00470938	0.00937714	O94760	DDAH1	N(G),N(G)-dimethylarginine dimethylaminohydrolase 1
KO / PAR	Q9H8N7	-0.952509	0.00470467	0.00937714	Q9H8N7	ZNF395	Zinc finger protein 395
KO / PAR	P13804	0.438854	0.00471554	0.0093825	P13804	ETFA	Electron transfer flavoprotein subunit alpha, mitochondrial
KO / PAR	P37235	0.351217	0.0047229	0.00939023	P37235	HPCAL1	Hippocalcin-like protein 1
KO / PAR	Q9UHD9	0.337397	0.00472855	0.00939456	Q9UHD9	UBQLN2	Ubiquilin-2
KO / PAR	P55145	0.394107	0.00473374	0.00939796	P55145	MANF	Mesencephalic astrocyte-derived neurotrophic factor
KO / PAR	Q6IC98	-0.823243	0.00474357	0.00941058	Q6IC98	GRAMD4	GRAM domain-containing protein 4
KO / PAR	O00170	0.325145	0.00475016	0.00941673	O00170	AIP	AH receptor-interacting protein
KO / PAR	P10253	0.286847	0.00475827	0.00942592	P10253	GAA	Lysosomal alpha-glucosidase
KO / PAR	P52630	0.577941	0.00476998	0.00942904	P52630	STAT2	Signal transducer and activator of transcription 2
KO / PAR	Q05513	-0.804863	0.00476831	0.00942904	Q05513	PRKCZ	Protein kinase C zeta type
KO / PAR	Q56VL3	2.12597	0.00477729	0.00942904	Q56VL3	OCIAD2	OCIA domain-containing protein 2
KO / PAR	Q5TAX3	-0.530957	0.0047772	0.00942904	Q5TAX3	TUT4	Terminal uridylyltransferase 4
KO / PAR	Q9H7P9	0.651794	0.00477244	0.00942904	Q9H7P9	PLEKHG2	Pleckstrin homology domain-containing family G member 2
KO / PAR	Q9HBR0	-0.0860429	0.00478438	0.00943614	Q9HBR0	SLC38A10	Solute carrier family 38 member 10
KO / PAR	Q9GZS1	0.288574	0.00478839	0.00943718	Q9GZS1	POLR1E	DNA-directed RNA polymerase I subunit RPA49
KO / PAR	Q9UK73	0.297298	0.00479256	0.00943851	Q9UK73	FEM1B	Protein fem-1 homolog B
KO / PAR	Q9H1A3	0.649796	0.00480481	0.00945576	Q9H1A3	METTL9	Protein-L-histidine N-pros-methyltransferase
KO / PAR	Q15022	-0.45374	0.00481107	0.00945674	Q15022	SUZ12	Polycomb protein SUZ12
KO / PAR	Q9C0C4	-0.515121	0.00481231	0.00945674	Q9C0C4	SEMA4C	Semaphorin-4C
KO / PAR	Q9NYB9	0.155833	0.00481642	0.00945795	Q9NYB9	ABI2	Abl interactor 2
KO / PAR	P28161	-0.556728	0.00482806	0.00947393	P28161	GSTM2	Glutathione S-transferase Mu 2
KO / PAR	Q12802	0.454995	0.00485044	0.00950284	Q12802	AKAP13	A-kinase anchor protein 13
KO / PAR	Q15147	0.940116	0.00485333	0.00950284	Q15147	PLCB4	1-phosphatidylinositol 4,5-bisphosphate phosphodiesterase beta-4
KO / PAR	Q9Y6D9	-0.0613908	0.00485143	0.00950284	Q9Y6D9	MAD1L1	Mitotic spindle assembly checkpoint protein MAD1
KO / PAR	P11940	0.0950821	0.00486896	0.00951329	P11940	PABPC1	Polyadenylate-binding protein 1
KO / PAR	Q9H444	0.304502	0.00486923	0.00951329	Q9H444	CHMP4B	Charged multivesicular body protein 4b
KO / PAR	Q9Y6R0	-0.501805	0.00486368	0.00951329	Q9Y6R0	NUMBL	Numb-like protein
KO / PAR	Q8IY37	0.474897	0.00488193	0.00953122	Q8IY37	DHX37	Probable ATP-dependent RNA helicase DHX37
KO / PAR	Q9H410	-0.341279	0.00488684	0.00953392	Q9H410	DSN1	Kinetochore-associated protein DSN1 homolog
KO / PAR	Q00534	-0.530749	0.00489704	0.00954005	Q00534	CDK6	Cyclin-dependent kinase 6
KO / PAR	Q92796	0.22024	0.00489429	0.00954005	Q92796	DLG3	Disks large homolog 3
KO / PAR	P18858	0.231027	0.00493747	0.00957754	P18858	LIG1	DNA ligase 1
KO / PAR	P42677	0.154928	0.00493753	0.00957754	P42677	RPS27	Small ribosomal subunit protein eS27
KO / PAR	P49585	0.269355	0.00492678	0.00957754	P49585	PCYT1A	Choline-phosphate cytidylyltransferase A
KO / PAR	Q8N5C6	0.747546	0.00492173	0.00957754	Q8N5C6	SRBD1	S1 RNA-binding domain-containing protein 1
KO / PAR	Q9H7N4	-0.528712	0.00493697	0.00957754	Q9H7N4	SCAF1	Splicing factor, arginine/serine-rich 19
KO / PAR	Q9Y4C8	0.592285	0.00492796	0.00957754	Q9Y4C8	RBM19	Probable RNA-binding protein 19
KO / PAR	Q9UBK9	-0.245312	0.00495179	0.00959831	Q9UBK9	UXT	Protein UXT
KO / PAR	P02458	0.671524	0.0049725	0.00963155	P02458	COL2A1	Collagen alpha-1(II) chain
KO / PAR	O75828	-0.837142	0.00499111	0.00965433	O75828	CBR3	Carbonyl reductase [NADPH] 3
KO / PAR	Q86Y37	-0.134221	0.0049914	0.00965433	Q86Y37	CACUL1	CDK2-associated and cullin domain-containing protein 1
KO / PAR	Q9NQZ5	0.488358	0.00500923	0.00968189	Q9NQZ5	STARD7	StAR-related lipid transfer protein 7, mitochondrial
KO / PAR	P14635	0.178831	0.00502245	0.0097005	P14635	CCNB1	G2/mitotic-specific cyclin-B1
KO / PAR	Q13443	-0.624999	0.00504626	0.00973953	Q13443	ADAM9	Disintegrin and metalloproteinase domain-containing protein 9
KO / PAR	Q8N0X4	-1.04605	0.00505874	0.00975665	Q8N0X4	CLYBL	Citramalyl-CoA lyase, mitochondrial
KO / PAR	O95721	0.411674	0.00506933	0.00977011	O95721	SNAP29	Synaptosomal-associated protein 29
KO / PAR	Q14195	-0.446237	0.00507464	0.00977338	Q14195	DPYSL3	Dihydropyrimidinase-related protein 3
KO / PAR	P11802	0.472465	0.00508117	0.00977899	P11802	CDK4	Cyclin-dependent kinase 4
KO / PAR	Q9UHB9	0.0830242	0.00508877	0.00978666	Q9UHB9	SRP68	Signal recognition particle subunit SRP68
KO / PAR	A2RUS2	-0.585694	0.00510471	0.00981033	A2RUS2	DENND3	DENN domain-containing protein 3
KO / PAR	O14950;P19105	0.429878	0.00511784	0.00982858	O14950;P19105	MYL12B;MYL12A	Myosin regulatory light chain 12B;Myosin regulatory light chain 12A
KO / PAR	P21333	0.298845	0.00514159	0.00986018	P21333	FLNA	Filamin-A
KO / PAR	Q9Y606	0.220976	0.00513981	0.00986018	Q9Y606	PUS1	Pseudouridylate synthase 1 homolog
KO / PAR	P46939	-0.978089	0.00515127	0.00987174	P46939	UTRN	Utrophin
KO / PAR	Q9UDY4	-0.0352944	0.00516961	0.00989987	Q9UDY4	DNAJB4	DnaJ homolog subfamily B member 4
KO / PAR	P78560	0.330111	0.00518352	0.00991949	P78560	CRADD	Death domain-containing protein CRADD
KO / PAR	P62304	-0.380893	0.00519435	0.00992962	P62304	SNRPE	Small nuclear ribonucleoprotein E
KO / PAR	Q16698	0.542787	0.0052035	0.00992962	Q16698	DECR1	2,4-dienoyl-CoA reductase [(3E)-enoyl-CoA-producing], mitochondrial
KO / PAR	Q9H944	-0.409587	0.00520124	0.00992962	Q9H944	MED20	Mediator of RNA polymerase II transcription subunit 20
KO / PAR	Q9Y546	-1.15591	0.00519746	0.00992962	Q9Y546	LRRC42	Leucine-rich repeat-containing protein 42
KO / PAR	Q15386	-0.344915	0.00521529	0.0099451	Q15386	UBE3C	Ubiquitin-protein ligase E3C
KO / PAR	Q96E11	-0.104524	0.00523208	0.00997008	Q96E11	MRRF	Ribosome-recycling factor, mitochondrial
KO / PAR	Q02388	-0.642752	0.00523663	0.00997089	Q02388	COL7A1	Collagen alpha-1(VII) chain
KO / PAR	Q9H8M7	0.708304	0.00523988	0.00997089	Q9H8M7	MINDY3	Ubiquitin carboxyl-terminal hydrolase MINDY-3
KO / PAR	P26358	0.235644	0.00525993	0.00999498	P26358	DNMT1	DNA (cytosine-5)-methyltransferase 1
KO / PAR	Q5H9L4	-0.356721	0.00525629	0.00999498	Q5H9L4	TAF7L	Transcription initiation factor TFIID subunit 7-like
KO / PAR	P09497	-0.372286	0.00527309	0.0099989	P09497	CLTB	Clathrin light chain B
KO / PAR	Q6ZRQ5	-0.333004	0.0052704	0.0099989	Q6ZRQ5	MMS22L	Protein MMS22-like
KO / PAR	Q9BY77	0.271275	0.0052672	0.0099989	Q9BY77	POLDIP3	Polymerase delta-interacting protein 3
KO / PAR	Q13485	0.29758	0.00527712	0.00999954	Q13485	SMAD4	SMAD family member 4
KO / PAR	P61966	-0.114009	0.00528726	0.010007	P61966	AP1S1	AP-1 complex subunit sigma-1A
KO / PAR	Q9BTX1	-0.828749	0.00528845	0.010007	Q9BTX1	NDC1	Nucleoporin NDC1
KO / PAR	Q7L576	-0.228297	0.00529319	0.0100089	Q7L576	CYFIP1	Cytoplasmic FMR1-interacting protein 1
KO / PAR	Q14244	0.227804	0.00529864	0.0100122	Q14244	MAP7	Ensconsin
KO / PAR	P51817	0.623451	0.00530663	0.0100134	P51817	PRKX	cAMP-dependent protein kinase catalytic subunit PRKX
KO / PAR	Q92997	0.396416	0.00530404	0.0100134	Q92997	DVL3	Segment polarity protein dishevelled homolog DVL-3
KO / PAR	Q9Y2K1	-0.510829	0.00532498	0.010041	Q9Y2K1	ZBTB1	Zinc finger and BTB domain-containing protein 1
KO / PAR	Q9NX40	1.21095	0.00533393	0.0100508	Q9NX40	OCIAD1	OCIA domain-containing protein 1
KO / PAR	Q6NUK1	-0.726194	0.00534823	0.0100708	Q6NUK1	SLC25A24	Mitochondrial adenyl nucleotide antiporter SLC25A24
KO / PAR	P13716	0.985831	0.00536703	0.0100991	P13716	ALAD	Delta-aminolevulinic acid dehydratase
KO / PAR	P78333	0.354937	0.00537691	0.0101107	P78333	GPC5	Glypican-5
KO / PAR	Q15459	-0.120363	0.00541887	0.0101813	Q15459	SF3A1	Splicing factor 3A subunit 1
KO / PAR	Q6NXT1	0.436855	0.00542201	0.0101813	Q6NXT1	ANKRD54	Ankyrin repeat domain-containing protein 54
KO / PAR	Q6UUV7	0.532277	0.00545	0.0102268	Q6UUV7	CRTC3	CREB-regulated transcription coactivator 3
KO / PAR	P60484	0.483517	0.00546188	0.010242	P60484	PTEN	Phosphatidylinositol 3,4,5-trisphosphate 3-phosphatase and dual-specificity protein phosphatase PTEN
KO / PAR	Q02809	-0.542013	0.00546947	0.0102491	Q02809	PLOD1	Procollagen-lysine,2-oxoglutarate 5-dioxygenase 1
KO / PAR	Q9NVH6	0.682171	0.00550041	0.0102999	Q9NVH6	TMLHE	Trimethyllysine dioxygenase, mitochondrial
KO / PAR	Q9NUK0	2.04761	0.00550681	0.0103048	Q9NUK0	MBNL3	Muscleblind-like protein 3
KO / PAR	O14920	0.136952	0.00552249	0.0103127	O14920	IKBKB	Inhibitor of nuclear factor kappa-B kinase subunit beta
KO / PAR	O95219	0.294405	0.00552169	0.0103127	O95219	SNX4	Sorting nexin-4
KO / PAR	Q9BR61	0.196772	0.00551822	0.0103127	Q9BR61	ACBD6	Acyl-CoA-binding domain-containing protein 6
KO / PAR	P17050	-0.230252	0.00556024	0.0103687	P17050	NAGA	Alpha-N-acetylgalactosaminidase
KO / PAR	P43355	0.295409	0.00556702	0.0103687	P43355	MAGEA1	Melanoma-associated antigen 1
KO / PAR	Q86YM7	0.347513	0.00557167	0.0103687	Q86YM7	HOMER1	Homer protein homolog 1
KO / PAR	Q9BTY2	-0.273846	0.00556961	0.0103687	Q9BTY2	FUCA2	Plasma alpha-L-fucosidase
KO / PAR	Q9H2H8	0.583462	0.00555675	0.0103687	Q9H2H8	PPIL3	Peptidyl-prolyl cis-trans isomerase-like 3
KO / PAR	Q14050	-0.404401	0.00557828	0.0103739	Q14050	COL9A3	Collagen alpha-3(IX) chain
KO / PAR	Q96AZ6	-0.537491	0.0056012	0.0104094	Q96AZ6	ISG20	Interferon-stimulated gene 20 kDa protein
KO / PAR	Q6UWE0	-0.468998	0.00561534	0.0104285	Q6UWE0	LRSAM1	E3 ubiquitin-protein ligase LRSAM1
KO / PAR	Q8TB52	0.194335	0.005648	0.0104819	Q8TB52	FBXO30	F-box only protein 30
KO / PAR	P23588	0.293087	0.00566964	0.0104827	P23588	EIF4B	Eukaryotic translation initiation factor 4B
KO / PAR	P35269	0.358068	0.0056623	0.0104827	P35269	GTF2F1	General transcription factor IIF subunit 1
KO / PAR	P49842	-0.589907	0.00567259	0.0104827	P49842	WHR1	Winged helix repair factor 1
KO / PAR	Q92508	-0.674299	0.00565273	0.0104827	Q92508	PIEZO1	Piezo-type mechanosensitive ion channel component 1
KO / PAR	Q9HAD4	0.502478	0.00566622	0.0104827	Q9HAD4	WDR41	WD repeat-containing protein 41
KO / PAR	Q9NYY8	0.799701	0.00567552	0.0104827	Q9NYY8	FASTKD2	FAST kinase domain-containing protein 2, mitochondrial
KO / PAR	Q9Y5B0	0.559763	0.00567436	0.0104827	Q9Y5B0	CTDP1	RNA polymerase II subunit A C-terminal domain phosphatase
KO / PAR	Q5VW36	0.482426	0.00569698	0.0105079	Q5VW36	FOCAD	Focadhesin
KO / PAR	Q96DG6	1.17607	0.00569654	0.0105079	Q96DG6	CMBL	Carboxymethylenebutenolidase homolog
KO / PAR	Q71RC2	0.253038	0.00571772	0.0105253	Q71RC2	LARP4	La-related protein 4
KO / PAR	Q9H3L0	-0.739598	0.00571173	0.0105253	Q9H3L0	MMADHC	Cobalamin trafficking protein CblD
KO / PAR	Q9P1Z2	-0.00907532	0.00571807	0.0105253	Q9P1Z2	CALCOCO1	Calcium-binding and coiled-coil domain-containing protein 1
KO / PAR	P55039	0.370645	0.00575875	0.010593	P55039	DRG2	Developmentally-regulated GTP-binding protein 2
KO / PAR	P22059	0.162768	0.00579475	0.0106375	P22059	OSBP	Oxysterol-binding protein 1
KO / PAR	Q7Z3D6	1.31874	0.00579454	0.0106375	Q7Z3D6	DGLUCY	D-glutamate cyclase, mitochondrial
KO / PAR	Q9NXV2	-0.389589	0.00579121	0.0106375	Q9NXV2	KCTD5	BTB/POZ domain-containing protein KCTD5
KO / PAR	P29375	0.179198	0.00582275	0.0106671	P29375	KDM5A	Lysine-specific demethylase 5A
KO / PAR	P48059	0.471018	0.00581953	0.0106671	P48059	LIMS1	LIM and senescent cell antigen-like-containing domain protein 1
KO / PAR	P50895	-0.540273	0.00581657	0.0106671	P50895	BCAM	Basal cell adhesion molecule
KO / PAR	O95243	0.203342	0.00586041	0.0107144	O95243	MBD4	Methyl-CpG-binding domain protein 4
KO / PAR	Q14257	0.256148	0.00585898	0.0107144	Q14257	RCN2	Reticulocalbin-2
KO / PAR	Q8N3R9	-0.736083	0.00585674	0.0107144	Q8N3R9	PALS1	Protein PALS1
KO / PAR	Q14592	-0.429604	0.00586998	0.0107246	Q14592	ZNF460	Zinc finger protein 460
KO / PAR	O95848	-1.35437	0.00587457	0.0107257	O95848	NUDT14	Uridine diphosphate glucose pyrophosphatase NUDT14
KO / PAR	P21281	0.418235	0.00588649	0.010733	P21281	ATP6V1B2	V-type proton ATPase subunit B, brain isoform
KO / PAR	Q2NKX8	-0.158843	0.00588446	0.010733	Q2NKX8	ERCC6L	DNA excision repair protein ERCC-6-like
KO / PAR	P60842	0.261661	0.00589122	0.0107344	P60842	EIF4A1	Eukaryotic initiation factor 4A-I
KO / PAR	Q13641	-1.2211	0.00593127	0.0107928	Q13641	TPBG	Trophoblast glycoprotein
KO / PAR	Q96AQ8	-0.295817	0.00592974	0.0107928	Q96AQ8	MCUR1	Mitochondrial calcium uniporter regulator 1
KO / PAR	O60353	0.249792	0.00594219	0.0108054	O60353	FZD6	Frizzled-6
KO / PAR	P48163	-0.434922	0.00595311	0.0108112	P48163	ME1	NADP-dependent malic enzyme
KO / PAR	Q15596	0.412285	0.00595338	0.0108112	Q15596	NCOA2	Nuclear receptor coactivator 2
KO / PAR	Q9HCJ1	1.55841	0.00597545	0.010844	Q9HCJ1	ANKH	Mineralization regulator ANKH
KO / PAR	Q9NV56	-0.283303	0.00598467	0.0108535	Q9NV56	MRGBP	MRG/MORF4L-binding protein
KO / PAR	P21291	0.918915	0.00599714	0.0108688	P21291	CSRP1	Cysteine and glycine-rich protein 1
KO / PAR	P0DMV8;P0DMV9	-0.165885	0.00600537	0.0108764	P0DMV8;P0DMV9	HSPA1A;HSPA1B	Heat shock 70 kDa protein 1A;Heat shock 70 kDa protein 1B
KO / PAR	P31152	-0.364806	0.00601001	0.0108775	P31152	MAPK4	Mitogen-activated protein kinase 4
KO / PAR	Q9H0K1	0.870341	0.00601891	0.0108791	Q9H0K1	SIK2	Serine/threonine-protein kinase SIK2
KO / PAR	Q9HAV0	-0.54308	0.0060166	0.0108791	Q9HAV0	GNB4	Guanine nucleotide-binding protein subunit beta-4
KO / PAR	Q5JU69	-1.04506	0.00603736	0.0109052	Q5JU69	TOR2A	Torsin-2A
KO / PAR	O15360	-0.264913	0.00606668	0.0109398	O15360	FANCA	Fanconi anemia group A protein
KO / PAR	Q5VTL8	-0.206542	0.00606867	0.0109398	Q5VTL8	PRPF38B	Pre-mRNA-splicing factor 38B
KO / PAR	Q9H1P3	0.287691	0.00606503	0.0109398	Q9H1P3	OSBPL2	Oxysterol-binding protein-related protein 2
KO / PAR	Q96D46	0.198346	0.00608875	0.0109541	Q96D46	NMD3	60S ribosomal export protein NMD3
KO / PAR	Q9C0F1	0.472364	0.00608693	0.0109541	Q9C0F1	CEP44	Centrosomal protein of 44 kDa
KO / PAR	Q9UKM7	-0.641317	0.00608273	0.0109541	Q9UKM7	MAN1B1	Endoplasmic reticulum mannosyl-oligosaccharide 1,2-alpha-mannosidase
KO / PAR	O43504	0.314519	0.0061075	0.0109732	O43504	LAMTOR5	Ragulator complex protein LAMTOR5
KO / PAR	P33552	0.806663	0.00610743	0.0109732	P33552	CKS2	Cyclin-dependent kinases regulatory subunit 2
KO / PAR	O75122	0.184722	0.00611967	0.0109829	O75122	CLASP2	CLIP-associating protein 2
KO / PAR	P06858	1.11723	0.00612102	0.0109829	P06858	LPL	Lipoprotein lipase
KO / PAR	Q9Y2G5	0.199252	0.00613939	0.0110086	Q9Y2G5	POFUT2	GDP-fucose protein O-fucosyltransferase 2
KO / PAR	Q15642	-0.217323	0.00615228	0.0110244	Q15642	TRIP10	Cdc42-interacting protein 4
KO / PAR	Q7Z7H8	0.76987	0.00615903	0.0110259	Q7Z7H8	MRPL10	Large ribosomal subunit protein uL10m
KO / PAR	Q9Y4U1	-0.827292	0.00616131	0.0110259	Q9Y4U1	MMACHC	Cyanocobalamin reductase / alkylcobalamin dealkylase
KO / PAR	O94988	-0.217915	0.00618822	0.0110421	O94988	FAM13A	Protein FAM13A
KO / PAR	P52272	0.268838	0.00619078	0.0110421	P52272	HNRNPM	Heterogeneous nuclear ribonucleoprotein M
KO / PAR	Q13557	0.320386	0.00618268	0.0110421	Q13557	CAMK2D	Calcium/calmodulin-dependent protein kinase type II subunit delta
KO / PAR	Q6ZVK8	-0.577002	0.00617636	0.0110421	Q6ZVK8	NUDT18	8-oxo-dGDP phosphatase NUDT18
KO / PAR	Q9H9Q2	0.258576	0.00617973	0.0110421	Q9H9Q2	COPS7B	COP9 signalosome complex subunit 7b
KO / PAR	Q9Y4H2	2.02245	0.00622989	0.0111046	Q9Y4H2	IRS2	Insulin receptor substrate 2
KO / PAR	Q12768	0.360722	0.0062469	0.0111276	Q12768	WASHC5	WASH complex subunit 5
KO / PAR	Q13433	-0.65474	0.00626424	0.0111438	Q13433	SLC39A6	Zinc transporter ZIP6
KO / PAR	Q9Y6X4	0.265761	0.0062639	0.0111438	Q9Y6X4	FAM169A	Soluble lamin-associated protein of 75 kDa
KO / PAR	Q8N2S1	-0.880702	0.00628561	0.0111744	Q8N2S1	LTBP4	Latent-transforming growth factor beta-binding protein 4
KO / PAR	O95801	-0.36542	0.00629901	0.0111909	O95801	TTC4	Hsp70/Hsp90 co-chaperone CNS1 homolog
KO / PAR	P48730	0.183593	0.00630645	0.0111967	P48730	CSNK1D	Casein kinase I isoform delta
KO / PAR	Q8NB16	0.219542	0.00631712	0.0112083	Q8NB16	MLKL	Mixed lineage kinase domain-like protein
KO / PAR	P43686	0.261733	0.00632626	0.0112172	P43686	PSMC4	26S proteasome regulatory subunit 6B
KO / PAR	P46531	-1.18009	0.00636091	0.011243	P46531	NOTCH1	Neurogenic locus notch homolog protein 1
KO / PAR	P62875	0.174746	0.00636257	0.011243	P62875	POLR2L	DNA-directed RNA polymerases I, II, and III subunit RPABC5
KO / PAR	Q02535	1.06874	0.00634757	0.011243	Q02535	ID3	DNA-binding protein inhibitor ID-3
KO / PAR	Q9C005	-0.0988292	0.00636003	0.011243	Q9C005	DPY30	Protein dpy-30 homolog
KO / PAR	Q9H2C2	-0.225506	0.00636577	0.011243	Q9H2C2	ARV1	Protein ARV1
KO / PAR	Q9NYL2	0.588338	0.00635649	0.011243	Q9NYL2	MAP3K20	Mitogen-activated protein kinase kinase kinase 20
KO / PAR	Q9H993	-0.405482	0.00639242	0.0112827	Q9H993	DCPH1	Damage-control phosphatase 1
KO / PAR	Q5EB52	-0.735655	0.00639817	0.0112855	Q5EB52	MEST	Mesoderm-specific transcript homolog protein
KO / PAR	Q00610	-0.133047	0.0064024	0.0112856	Q00610	CLTC	Clathrin heavy chain 1
KO / PAR	Q6F5E8	1.39982	0.00641377	0.0112983	Q6F5E8	CARMIL2	Capping protein, Arp2/3 and myosin-I linker protein 2
KO / PAR	O94903	0.309635	0.00641949	0.011301	O94903	PLPBP	Pyridoxal phosphate homeostasis protein
KO / PAR	P06132	-0.505374	0.00644059	0.0113234	P06132	UROD	Uroporphyrinogen decarboxylase
KO / PAR	Q13310	-0.169887	0.0064395	0.0113234	Q13310	PABPC4	Polyadenylate-binding protein 4
KO / PAR	Q7Z7A3	0.660476	0.00645009	0.0113327	Q7Z7A3	CTU1	Cytoplasmic tRNA 2-thiolation protein 1
KO / PAR	P52292	0.183025	0.00645462	0.0113333	P52292	KPNA2	Importin subunit alpha-1
KO / PAR	Q8N5L8	0.248148	0.00646413	0.0113426	Q8N5L8	RPP25L	Ribonuclease P protein subunit p25-like protein
KO / PAR	P25685	0.222104	0.00650305	0.0114035	P25685	DNAJB1	DnaJ homolog subfamily B member 1
KO / PAR	Q9BTT6	-0.419748	0.00651622	0.0114192	Q9BTT6	LRRC1	Leucine-rich repeat-containing protein 1
KO / PAR	P98160	-0.713573	0.0065289	0.011434	P98160	HSPG2	Basement membrane-specific heparan sulfate proteoglycan core protein
KO / PAR	Q14596	0.4858	0.00653626	0.0114395	Q14596	NBR1	Next to BRCA1 gene 1 protein
KO / PAR	Q8NFA0	0.168915	0.00656884	0.0114891	Q8NFA0	USP32	Ubiquitin carboxyl-terminal hydrolase 32
KO / PAR	Q96CP2	0.677199	0.00658684	0.0115131	Q96CP2	FLYWCH2	FLYWCH family member 2
KO / PAR	P21283	0.402353	0.00659419	0.0115185	P21283	ATP6V1C1	V-type proton ATPase subunit C 1
KO / PAR	Q99460	0.216043	0.00666073	0.0116219	Q99460	PSMD1	26S proteasome non-ATPase regulatory subunit 1
KO / PAR	Q9P021	0.532908	0.00666242	0.0116219	Q9P021	CRIPT	Cysteine-rich PDZ-binding protein
KO / PAR	Q9Y4L1	0.346321	0.00666627	0.0116219	Q9Y4L1	HYOU1	Hypoxia up-regulated protein 1
KO / PAR	P54136	0.296189	0.00670061	0.0116508	P54136	RARS1	Arginine--tRNA ligase, cytoplasmic
KO / PAR	P60510	0.550287	0.00669313	0.0116508	P60510	PPP4C	Serine/threonine-protein phosphatase 4 catalytic subunit
KO / PAR	Q2KHR3	-0.399068	0.0067026	0.0116508	Q2KHR3	QSER1	Glutamine and serine-rich protein 1
KO / PAR	Q5NDL2	2.17482	0.00670307	0.0116508	Q5NDL2	EOGT	EGF domain-specific O-linked N-acetylglucosamine transferase
KO / PAR	Q96PE3	0.497559	0.00670532	0.0116508	Q96PE3	INPP4A	Inositol polyphosphate-4-phosphatase type I A
KO / PAR	Q9BWH6	0.291043	0.00670869	0.0116508	Q9BWH6	RPAP1	RNA polymerase II-associated protein 1
KO / PAR	P23142	-0.14482	0.00672661	0.0116647	P23142	FBLN1	Fibulin-1
KO / PAR	P30533	-0.196671	0.00672642	0.0116647	P30533	LRPAP1	Alpha-2-macroglobulin receptor-associated protein
KO / PAR	P49321	-0.472924	0.00672961	0.0116647	P49321	NASP	Nuclear autoantigenic sperm protein
KO / PAR	O00391	-1.05615	0.00676341	0.0117157	O00391	QSOX1	Sulfhydryl oxidase 1
KO / PAR	Q08499	0.348141	0.00678663	0.0117484	Q08499	PDE4D	3',5'-cyclic-AMP phosphodiesterase 4D
KO / PAR	Q96RP9	0.419102	0.006801	0.0117653	Q96RP9	GFM1	Elongation factor G, mitochondrial
KO / PAR	Q9NUU7	0.275468	0.00680507	0.0117653	Q9NUU7	DDX19A	ATP-dependent RNA helicase DDX19A
KO / PAR	P04156	1.34037	0.00682224	0.0117874	P04156	PRNP	Major prion protein
KO / PAR	Q96ED9	0.2147	0.00684488	0.011819	Q96ED9	HOOK2	Protein Hook homolog 2
KO / PAR	P19784	0.14933	0.00685285	0.0118252	P19784	CSNK2A2	Casein kinase II subunit alpha'
KO / PAR	Q7L2J0	-0.172232	0.00687202	0.0118507	Q7L2J0	MEPCE	7SK snRNA methylphosphate capping enzyme
KO / PAR	P43357	0.738777	0.00689583	0.0118842	P43357	MAGEA3	Melanoma-associated antigen 3
KO / PAR	P24844	0.549464	0.00692628	0.0119215	P24844	MYL9	Myosin regulatory light polypeptide 9
KO / PAR	P42695	-0.360263	0.0069223	0.0119215	P42695	NCAPD3	Condensin-2 complex subunit D3
KO / PAR	Q9Y421	0.53238	0.00693209	0.0119239	Q9Y421	FAM32A	Protein FAM32A
KO / PAR	Q96IP4	0.730806	0.00695296	0.0119522	Q96IP4	TENT5A	Terminal nucleotidyltransferase 5A
KO / PAR	P09601	-0.568175	0.00698458	0.0119761	P09601	HMOX1	Heme oxygenase 1
KO / PAR	Q6N069	0.492081	0.00697213	0.0119761	Q6N069	NAA16	N-alpha-acetyltransferase 16, NatA auxiliary subunit
KO / PAR	Q99829	0.23343	0.0069804	0.0119761	Q99829	CPNE1	Copine-1
KO / PAR	Q9NZW5	-0.280643	0.00697778	0.0119761	Q9NZW5	PALS2	Protein PALS2
KO / PAR	Q9H9H4	-0.230608	0.00699711	0.01199	Q9H9H4	VPS37B	Vacuolar protein sorting-associated protein 37B
KO / PAR	P09234	-0.454723	0.00702763	0.0120347	P09234	SNRPC	U1 small nuclear ribonucleoprotein C
KO / PAR	P08236	-0.352912	0.00704831	0.0120624	P08236	GUSB	Beta-glucuronidase
KO / PAR	Q8N201	0.182711	0.00706698	0.0120867	Q8N201	INTS1	Integrator complex subunit 1
KO / PAR	Q9UHY8	-0.367356	0.00707585	0.0120942	Q9UHY8	FEZ2	Fasciculation and elongation protein zeta-2
KO / PAR	Q8IZR5	-0.855125	0.00710527	0.0121369	Q8IZR5	CMTM4	CKLF-like MARVEL transmembrane domain-containing protein 4
KO / PAR	P42771	0.407267	0.00712461	0.0121532	P42771	CDKN2A	Cyclin-dependent kinase inhibitor 2A
KO / PAR	Q15046	0.290778	0.00712831	0.0121532	Q15046	KARS1	Lysine--tRNA ligase
KO / PAR	Q66K74	0.204023	0.00712222	0.0121532	Q66K74	MAP1S	Microtubule-associated protein 1S
KO / PAR	P0DPH7;P0DPH8	0.284659	0.00715133	0.0121771	P0DPH7;P0DPH8	TUBA3C;TUBA3D	Tubulin alpha-3C chain;Tubulin alpha-3D chain
KO / PAR	P98179	0.516837	0.00715004	0.0121771	P98179	RBM3	RNA-binding protein 3
KO / PAR	Q14008	0.377844	0.00716561	0.0121882	Q14008	CKAP5	Cytoskeleton-associated protein 5
KO / PAR	Q6P1M0	-0.49714	0.00716685	0.0121882	Q6P1M0	SLC27A4	Long-chain fatty acid transport protein 4
KO / PAR	Q9HCC0	0.519016	0.00719604	0.0122301	Q9HCC0	MCCC2	Methylcrotonoyl-CoA carboxylase beta chain, mitochondrial
KO / PAR	Q5MNZ6	-0.503181	0.00720599	0.0122393	Q5MNZ6	WDR45B	WD repeat domain phosphoinositide-interacting protein 3
KO / PAR	P04181	0.516485	0.00721705	0.0122427	P04181	OAT	Ornithine aminotransferase, mitochondrial
KO / PAR	Q8N884	-0.801365	0.00721287	0.0122427	Q8N884	CGAS	Cyclic GMP-AMP synthase
KO / PAR	Q12904	0.288739	0.00726785	0.0123212	Q12904	AIMP1	Aminoacyl tRNA synthase complex-interacting multifunctional protein 1
KO / PAR	P53597	0.345483	0.0072816	0.0123368	P53597	SUCLG1	Succinate--CoA ligase [ADP/GDP-forming] subunit alpha, mitochondrial
KO / PAR	P16383	-0.387317	0.00729952	0.0123594	P16383	GCFC2	Intron Large complex component GCFC2
KO / PAR	Q92530	0.51907	0.00731709	0.0123736	Q92530	PSMF1	Proteasome inhibitor PI31 subunit
KO / PAR	Q96BR5	-0.25247	0.00731353	0.0123736	Q96BR5	COA7	Cytochrome c oxidase assembly factor 7
KO / PAR	Q4KMP7	-0.0927805	0.00732341	0.0123766	Q4KMP7	TBC1D10B	TBC1 domain family member 10B
KO / PAR	P31947	-0.467084	0.00733664	0.0123912	P31947	SFN	14-3-3 protein sigma
KO / PAR	Q14241	-0.381073	0.00736471	0.0124308	Q14241	ELOA	Elongin-A
KO / PAR	P19338	0.201388	0.00737901	0.0124319	P19338	NCL	Nucleolin
KO / PAR	Q14689	-0.178314	0.00737345	0.0124319	Q14689	DIP2A	Disco-interacting protein 2 homolog A
KO / PAR	Q86VS8	0.257082	0.00737914	0.0124319	Q86VS8	HOOK3	Protein Hook homolog 3
KO / PAR	P48507	-0.454968	0.00739946	0.0124429	P48507	GCLM	Glutamate--cysteine ligase regulatory subunit
KO / PAR	Q96Q11	0.325654	0.00739866	0.0124429	Q96Q11	TRNT1	CCA tRNA nucleotidyltransferase 1, mitochondrial
KO / PAR	Q9NQX3	-0.344691	0.00739835	0.0124429	Q9NQX3	GPHN	Gephyrin
KO / PAR	P41567	0.36443	0.00743785	0.0124997	P41567	EIF1	Eukaryotic translation initiation factor 1
KO / PAR	Q04323	0.483769	0.00746808	0.0125349	Q04323	UBXN1	UBX domain-containing protein 1
KO / PAR	Q9P2J5	-0.166535	0.00746597	0.0125349	Q9P2J5	LARS1	Leucine--tRNA ligase, cytoplasmic
KO / PAR	Q15942	0.446928	0.00749628	0.0125744	Q15942	ZYX	Zyxin
KO / PAR	Q9UI95	-0.249096	0.00751279	0.0125943	Q9UI95	MAD2L2	Mitotic spindle assembly checkpoint protein MAD2B
KO / PAR	Q9H0D6	0.106909	0.00757601	0.0126924	Q9H0D6	XRN2	5'-3' exoribonuclease 2
KO / PAR	A6NHR9	0.397118	0.00758531	0.0126963	A6NHR9	SMCHD1	Structural maintenance of chromosomes flexible hinge domain-containing protein 1
KO / PAR	O14936	-0.371056	0.00758773	0.0126963	O14936	CASK	Peripheral plasma membrane protein CASK
KO / PAR	P16591	0.722717	0.00764314	0.0127574	P16591	FER	Tyrosine-protein kinase Fer
KO / PAR	Q96B45	0.317765	0.00763784	0.0127574	Q96B45	BORCS7	BLOC-1-related complex subunit 7
KO / PAR	Q96S44	0.329295	0.0076296	0.0127574	Q96S44	TP53RK	EKC/KEOPS complex subunit TP53RK
KO / PAR	Q9BV73	-0.270021	0.00764275	0.0127574	Q9BV73	CEP250	Centrosome-associated protein CEP250
KO / PAR	O00499	0.317275	0.0076493	0.0127579	O00499	BIN1	Myc box-dependent-interacting protein 1
KO / PAR	Q07092	0.915033	0.00765286	0.0127579	Q07092	COL16A1	Collagen alpha-1(XVI) chain
KO / PAR	O95486	0.2517	0.00767995	0.0127921	O95486	SEC24A	Protein transport protein Sec24A
KO / PAR	Q64LD2	-0.134092	0.00768282	0.0127921	Q64LD2	WDR25	WD repeat-containing protein 25
KO / PAR	P04183	0.337211	0.00770312	0.012818	P04183	TK1	Thymidine kinase, cytosolic
KO / PAR	Q14739	-0.759301	0.00773122	0.0128568	Q14739	LBR	Delta(14)-sterol reductase LBR
KO / PAR	Q6ZNJ1	-0.479964	0.00779935	0.0129622	Q6ZNJ1	NBEAL2	Neurobeachin-like protein 2
KO / PAR	O00233	0.327503	0.00780674	0.0129665	O00233	PSMD9	26S proteasome non-ATPase regulatory subunit 9
KO / PAR	A0FGR8	-0.668449	0.00781181	0.0129669	A0FGR8	ESYT2	Extended synaptotagmin-2
KO / PAR	O00401	-0.288112	0.00782075	0.0129738	O00401	WASL	Actin nucleation-promoting factor WASL
KO / PAR	Q6P2P2	0.293469	0.00782953	0.0129804	Q6P2P2	PRMT9	Protein arginine N-methyltransferase 9
KO / PAR	Q8IXJ6	-0.233489	0.00783811	0.0129867	Q8IXJ6	SIRT2	NAD-dependent protein deacetylase sirtuin-2
KO / PAR	Q8TAA9	-0.676561	0.00785079	0.0129997	Q8TAA9	VANGL1	Vang-like protein 1
KO / PAR	P05026	-0.558231	0.00787816	0.0130291	P05026	ATP1B1	Sodium/potassium-transporting ATPase subunit beta-1
KO / PAR	P30085	-0.434271	0.00787566	0.0130291	P30085	CMPK1	UMP-CMP kinase
KO / PAR	O95359	-0.829344	0.00791571	0.0130752	O95359	TACC2	Transforming acidic coiled-coil-containing protein 2
KO / PAR	Q8WWQ0	-0.734569	0.00791409	0.0130752	Q8WWQ0	PHIP	PH-interacting protein
KO / PAR	Q9Y666	1.47545	0.00794571	0.0131167	Q9Y666	SLC12A7	Solute carrier family 12 member 7
KO / PAR	Q5JUR7	-0.168596	0.00797696	0.0131603	Q5JUR7	TEX30	Testis-expressed protein 30
KO / PAR	P11413	0.496511	0.00799924	0.013189	P11413	G6PD	Glucose-6-phosphate 1-dehydrogenase
KO / PAR	P04150	0.240443	0.0080252	0.0132165	P04150	NR3C1	Glucocorticoid receptor
KO / PAR	Q8WV22	0.211166	0.00803551	0.0132165	Q8WV22	NSMCE1	Non-structural maintenance of chromosomes element 1 homolog
KO / PAR	Q92766	-0.633372	0.00803537	0.0132165	Q92766	RREB1	Ras-responsive element-binding protein 1
KO / PAR	Q9Y5Y2	0.464481	0.00802821	0.0132165	Q9Y5Y2	NUBP2	Cytosolic Fe-S cluster assembly factor NUBP2
KO / PAR	Q8IZ52	1.47281	0.00805048	0.0132171	Q8IZ52	CHPF	Chondroitin sulfate synthase 2
KO / PAR	Q9H0A8	0.456069	0.00804931	0.0132171	Q9H0A8	COMMD4	COMM domain-containing protein 4
KO / PAR	Q9UQR1	0.237111	0.0080444	0.0132171	Q9UQR1	ZNF148	Zinc finger protein 148
KO / PAR	Q96MX6	-0.391778	0.00805856	0.0132223	Q96MX6	DNAAF10	Dynein axonemal assembly factor 10
KO / PAR	Q9NSC5	0.886945	0.0080756	0.0132422	Q9NSC5	HOMER3	Homer protein homolog 3
KO / PAR	Q96HJ9	0.553914	0.00808317	0.0132466	Q96HJ9	FMC1	Protein FMC1 homolog
KO / PAR	P23284	0.28852	0.00809636	0.0132531	P23284	PPIB	Peptidyl-prolyl cis-trans isomerase B
KO / PAR	P78563	1.12265	0.00809693	0.0132531	P78563	ADARB1	Double-stranded RNA-specific editase 1
KO / PAR	Q8TBM8	0.402521	0.00812243	0.0132797	Q8TBM8	DNAJB14	DnaJ homolog subfamily B member 14
KO / PAR	Q969Q5	0.221464	0.00813286	0.0132797	Q969Q5	RAB24	Ras-related protein Rab-24
KO / PAR	Q9BQE5	0.964958	0.00812994	0.0132797	Q9BQE5	APOL2	Apolipoprotein L2
KO / PAR	Q9UNM6	0.215629	0.00812553	0.0132797	Q9UNM6	PSMD13	26S proteasome non-ATPase regulatory subunit 13
KO / PAR	P47755	-0.244997	0.00814213	0.0132869	P47755	CAPZA2	F-actin-capping protein subunit alpha-2
KO / PAR	P47897	0.263121	0.00816863	0.0132986	P47897	QARS1	Glutamine--tRNA ligase
KO / PAR	Q14247	0.386157	0.00816627	0.0132986	Q14247	CTTN	Src substrate cortactin
KO / PAR	Q96I99	0.439753	0.0081739	0.0132986	Q96I99	SUCLG2	Succinate--CoA ligase [GDP-forming] subunit beta, mitochondrial
KO / PAR	Q9NQT8	0.27378	0.00817317	0.0132986	Q9NQT8	KIF13B	Kinesin-like protein KIF13B
KO / PAR	Q9NZ52	0.311299	0.00815688	0.0132986	Q9NZ52	GGA3	ADP-ribosylation factor-binding protein GGA3
KO / PAR	Q96RR1	0.878883	0.00821104	0.013351	Q96RR1	TWNK	Twinkle mtDNA helicase
KO / PAR	Q86TN4	0.221468	0.00822901	0.0133721	Q86TN4	TRPT1	tRNA 2'-phosphotransferase 1
KO / PAR	Q6PJW8	-1.22364	0.00824506	0.0133871	Q6PJW8	CNST	Consortin
KO / PAR	Q99615	0.237203	0.00825308	0.0133871	Q99615	DNAJC7	DnaJ homolog subfamily C member 7
KO / PAR	Q9NRX3	-4.94122	0.00825273	0.0133871	Q9NRX3	COXFA4L2	Cytochrome c oxidase hypoxia associated subunit FA4L2
KO / PAR	P25325	0.56408	0.00826242	0.0133942	P25325	MPST	3-mercaptopyruvate sulfurtransferase
KO / PAR	P00747	1.78407	0.00827853	0.0134123	P00747	PLG	Plasminogen
KO / PAR	Q16181	-0.245122	0.00829441	0.01343	Q16181	SEPTIN7	Septin-7
KO / PAR	Q6NXR4	0.142071	0.00830413	0.0134377	Q6NXR4	TTI2	TELO2-interacting protein 2
KO / PAR	Q99798	-0.202196	0.00832006	0.0134554	Q99798	ACO2	Aconitate hydratase, mitochondrial
KO / PAR	P31749	-0.195631	0.00834742	0.0134835	P31749	AKT1	RAC-alpha serine/threonine-protein kinase
KO / PAR	Q9BW85	0.404061	0.00834394	0.0134835	Q9BW85	YJU2	Splicing factor YJU2
KO / PAR	Q96SU4	-0.263547	0.00835424	0.0134865	Q96SU4	OSBPL9	Oxysterol-binding protein-related protein 9
KO / PAR	Q9P2K3	-1.05457	0.00839099	0.0135377	Q9P2K3	RCOR3	REST corepressor 3
KO / PAR	Q12834	-0.203042	0.00839916	0.0135428	Q12834	CDC20	Cell division cycle protein 20 homolog
KO / PAR	O75396	-0.518811	0.00843845	0.0135981	O75396	SEC22B	Vesicle-trafficking protein SEC22b
KO / PAR	Q14161	0.268147	0.00845986	0.0136163	Q14161	GIT2	ARF GTPase-activating protein GIT2
KO / PAR	Q16643	0.473528	0.00845836	0.0136163	Q16643	DBN1	Drebrin
KO / PAR	Q9UHR6	0.482483	0.00847061	0.0136255	Q9UHR6	ZNHIT2	Zinc finger HIT domain-containing protein 2
KO / PAR	O94925	0.593184	0.00847872	0.0136305	O94925	GLS	Glutaminase kidney isoform, mitochondrial
KO / PAR	O75843	-0.315344	0.00850321	0.0136583	O75843	AP1G2	AP-1 complex subunit gamma-like 2
KO / PAR	Q9NYD6	-0.157843	0.00850614	0.0136583	Q9NYD6	HOXC10	Homeobox protein Hox-C10
KO / PAR	Q5F1R6	0.187445	0.00853651	0.0136989	Q5F1R6	DNAJC21	DnaJ homolog subfamily C member 21
KO / PAR	P18074	0.145707	0.00855225	0.0137161	P18074	ERCC2	General transcription and DNA repair factor IIH helicase subunit XPD
KO / PAR	P51659	-0.298541	0.00861102	0.0137881	P51659	HSD17B4	Peroxisomal multifunctional enzyme type 2
KO / PAR	Q3KQU3	-0.486153	0.00860705	0.0137881	Q3KQU3	MAP7D1	MAP7 domain-containing protein 1
KO / PAR	Q6VY07	0.413463	0.00861244	0.0137881	Q6VY07	PACS1	Phosphofurin acidic cluster sorting protein 1
KO / PAR	P02765	1.02054	0.008626	0.013794	P02765	AHSG	Alpha-2-HS-glycoprotein
KO / PAR	Q9Y5T5	0.460119	0.00862634	0.013794	Q9Y5T5	USP16	Ubiquitin carboxyl-terminal hydrolase 16
KO / PAR	P78383	0.926788	0.00863211	0.0137951	P78383	SLC35B1	Solute carrier family 35 member B1
KO / PAR	Q6NW29	0.467556	0.00866468	0.0138389	Q6NW29	RWDD4	RWD domain-containing protein 4
KO / PAR	Q8NCG7	-0.525066	0.00867226	0.0138429	Q8NCG7	DAGLB	Diacylglycerol lipase-beta
KO / PAR	O60566	0.288396	0.00870368	0.0138848	O60566	BUB1B	Mitotic checkpoint serine/threonine-protein kinase BUB1 beta
KO / PAR	Q9H977	-0.369877	0.0087179	0.0138993	Q9H977	WDR54	WD repeat-containing protein 54
KO / PAR	P05023	-0.555994	0.00873718	0.0139218	P05023	ATP1A1	Sodium/potassium-transporting ATPase subunit alpha-1
KO / PAR	Q7Z460	0.287197	0.00875693	0.0139451	Q7Z460	CLASP1	CLIP-associating protein 1
KO / PAR	Q96IU2	0.861953	0.00878121	0.0139755	Q96IU2	ZBED3	Zinc finger BED domain-containing protein 3
KO / PAR	P34059	-0.409322	0.00880478	0.0140048	P34059	GALNS	N-acetylgalactosamine-6-sulfatase
KO / PAR	O75717	-0.281663	0.00881934	0.014012	O75717	WDHD1	WD repeat and HMG-box DNA-binding protein 1
KO / PAR	Q9GZU8	0.419691	0.0088197	0.014012	Q9GZU8	PSME3IP1	PSME3-interacting protein
KO / PAR	P36404	0.20478	0.00885008	0.014052	P36404	ARL2	ADP-ribosylation factor-like protein 2
KO / PAR	Q5VYS8	0.508845	0.0088748	0.014083	Q5VYS8	TUT7	Terminal uridylyltransferase 7
KO / PAR	Q9BRX8	-0.503918	0.00888622	0.0140929	Q9BRX8	PRXL2A	Peroxiredoxin-like 2A
KO / PAR	Q9Y2X9	-0.483365	0.00890975	0.0141219	Q9Y2X9	ZNF281	Zinc finger protein 281
KO / PAR	Q15404	0.570244	0.00893886	0.0141597	Q15404	RSU1	Ras suppressor protein 1
KO / PAR	O95602	0.170277	0.00895068	0.0141702	O95602	POLR1A	DNA-directed RNA polymerase I subunit RPA1
KO / PAR	Q12769	-0.232682	0.00897162	0.0141932	Q12769	NUP160	Nuclear pore complex protein Nup160
KO / PAR	Q9NW82	0.339342	0.00897576	0.0141932	Q9NW82	WDR70	WD repeat-containing protein 70
KO / PAR	Q9Y3Q3	-0.583403	0.00898246	0.0141955	Q9Y3Q3	TMED3	Transmembrane emp24 domain-containing protein 3
KO / PAR	O75379	-0.362855	0.00902771	0.014243	O75379	VAMP4	Vesicle-associated membrane protein 4
KO / PAR	P46976	0.557695	0.00903337	0.014243	P46976	GYG1	Glycogenin-1
KO / PAR	Q05682	0.310627	0.00903356	0.014243	Q05682	CALD1	Caldesmon
KO / PAR	Q9Y2L5	0.414473	0.00903091	0.014243	Q9Y2L5	TRAPPC8	Trafficking protein particle complex subunit 8
KO / PAR	P49959	0.188811	0.00904836	0.014258	P49959	MRE11	Double-strand break repair protein MRE11
KO / PAR	Q13526	0.437886	0.00905647	0.0142625	Q13526	PIN1	Peptidyl-prolyl cis-trans isomerase NIMA-interacting 1
KO / PAR	Q13011	-0.512635	0.00906614	0.0142694	Q13011	ECH1	Delta(3,5)-Delta(2,4)-dienoyl-CoA isomerase, mitochondrial
KO / PAR	Q29RF7	0.0718649	0.00907264	0.0142713	Q29RF7	PDS5A	Sister chromatid cohesion protein PDS5 homolog A
KO / PAR	O43617	-0.285739	0.00912768	0.0143496	O43617	TRAPPC3	Trafficking protein particle complex subunit 3
KO / PAR	P17098	-0.78263	0.00918616	0.0144283	P17098	ZNF8	Zinc finger protein 8
KO / PAR	Q4J6C6	0.447615	0.0091904	0.0144283	Q4J6C6	PREPL	Prolyl endopeptidase-like
KO / PAR	Q99439	0.494841	0.00919375	0.0144283	Q99439	CNN2	Calponin-2
KO / PAR	Q86V97	0.305141	0.00921507	0.0144533	Q86V97	KBTBD6	Kelch repeat and BTB domain-containing protein 6
KO / PAR	Q13564	0.737095	0.00923021	0.0144687	Q13564	NAE1	NEDD8-activating enzyme E1 regulatory subunit
KO / PAR	P0CAP2	0.550794	0.00928075	0.0145395	P0CAP2	POLR2M	DNA-directed RNA polymerase II subunit GRINL1A
KO / PAR	Q14980	-0.280881	0.00930579	0.0145618	Q14980	NUMA1	Nuclear mitotic apparatus protein 1
KO / PAR	Q9Y3C4	0.299929	0.00930413	0.0145618	Q9Y3C4	TPRKB	EKC/KEOPS complex subunit TPRKB
KO / PAR	Q9H6Y2	0.443552	0.00932552	0.0145843	Q9H6Y2	WDR55	WD repeat-containing protein 55
KO / PAR	P55212	0.665664	0.00935767	0.0146238	P55212	CASP6	Caspase-6
KO / PAR	Q13643	-0.268762	0.00937323	0.0146238	Q13643	FHL3	Four and a half LIM domains protein 3
KO / PAR	Q5JS54	-0.329567	0.0093708	0.0146238	Q5JS54	PSMG4	Proteasome assembly chaperone 4
KO / PAR	Q7Z2K6	-0.75655	0.00937621	0.0146238	Q7Z2K6	ERMP1	Endoplasmic reticulum metallopeptidase 1
KO / PAR	Q9HC21	-0.438022	0.00937782	0.0146238	Q9HC21	SLC25A19	Mitochondrial thiamine pyrophosphate carrier
KO / PAR	O14965	0.0924115	0.00940694	0.0146607	O14965	AURKA	Aurora kinase A
KO / PAR	Q96HR3	-0.342671	0.00945798	0.0147318	Q96HR3	MED30	Mediator of RNA polymerase II transcription subunit 30
KO / PAR	O15121	-0.573704	0.0094992	0.0147833	O15121	DEGS1	Sphingolipid delta(4)-desaturase DES1
KO / PAR	Q9H0G5	0.0640358	0.00950274	0.0147833	Q9H0G5	NSRP1	Nuclear speckle splicing regulatory protein 1
KO / PAR	Q9UGP8	-0.648314	0.00951292	0.0147833	Q9UGP8	SEC63	Translocation protein SEC63 homolog
KO / PAR	Q9Y312	0.236424	0.00951253	0.0147833	Q9Y312	AAR2	Protein AAR2 homolog
KO / PAR	Q7L3B6	-0.703825	0.0095194	0.0147849	Q7L3B6	CDC37L1	Hsp90 co-chaperone Cdc37-like 1
KO / PAR	Q3YEC7	-0.238029	0.00952616	0.0147869	Q3YEC7	RABL6	Rab-like protein 6
KO / PAR	Q7Z4H3	-0.431987	0.00953378	0.0147902	Q7Z4H3	HDDC2	5'-deoxynucleotidase HDDC2
KO / PAR	A1L170	-2.8065	0.00955815	0.0147991	A1L170	C1orf226	Uncharacterized protein C1orf226
KO / PAR	Q15542	-0.326998	0.00956141	0.0147991	Q15542	TAF5	Transcription initiation factor TFIID subunit 5
KO / PAR	Q8TCF1	0.875669	0.00955859	0.0147991	Q8TCF1	ZFAND1	AN1-type zinc finger protein 1
KO / PAR	Q9NRZ9	0.142633	0.00954691	0.0147991	Q9NRZ9	HELLS	Lymphoid-specific helicase
KO / PAR	Q93062	0.836095	0.00956707	0.0147994	Q93062	RBPMS	RNA-binding protein with multiple splicing
KO / PAR	Q6PKG0	0.143713	0.00964995	0.0149191	Q6PKG0	LARP1	La-related protein 1
KO / PAR	Q9NVZ3	-0.38738	0.00970271	0.0149921	Q9NVZ3	NECAP2	Adaptin ear-binding coat-associated protein 2
KO / PAR	O95816	-0.303763	0.00972391	0.0150079	O95816	BAG2	BAG family molecular chaperone regulator 2
KO / PAR	Q8WZ82	0.347324	0.00972405	0.0150079	Q8WZ82	OVCA2	Esterase OVCA2
KO / PAR	Q15633	0.261186	0.00973251	0.0150124	Q15633	TARBP2	RISC-loading complex subunit TARBP2
KO / PAR	Q9P2Y4	0.697327	0.00975384	0.0150367	Q9P2Y4	ZNF219	Zinc finger protein 219
KO / PAR	Q12888	0.189576	0.00976456	0.0150447	Q12888	TP53BP1	TP53-binding protein 1
KO / PAR	O94966	0.224804	0.00977765	0.0150562	O94966	USP19	Ubiquitin carboxyl-terminal hydrolase 19
KO / PAR	P46781	0.157939	0.00978734	0.0150626	P46781	RPS9	Small ribosomal subunit protein uS4
KO / PAR	O94811	1.37279	0.00982939	0.0151049	O94811	TPPP	Tubulin polymerization-promoting protein
KO / PAR	P55268	0.64647	0.0098295	0.0151049	P55268	LAMB2	Laminin subunit beta-2
KO / PAR	Q8WVC6	0.684834	0.00983718	0.0151049	Q8WVC6	DCAKD	Dephospho-CoA kinase domain-containing protein
KO / PAR	Q9C0J8	-0.186159	0.0098349	0.0151049	Q9C0J8	WDR33	pre-mRNA 3' end processing protein WDR33
KO / PAR	Q5T9L3	-0.588	0.00984926	0.0151069	Q5T9L3	WLS	Protein wntless homolog
KO / PAR	Q8WUM0	-0.305277	0.00984964	0.0151069	Q8WUM0	NUP133	Nuclear pore complex protein Nup133
KO / PAR	A0JNW5	0.53892	0.00986382	0.0151115	A0JNW5	BLTP3B	Bridge-like lipid transfer protein family member 3B
KO / PAR	Q9BVC5	0.276324	0.0098611	0.0151115	Q9BVC5	C2orf49	tRNA-splicing ligase complex subunit ASW
KO / PAR	P15408	0.00165232	0.00991547	0.01518	P15408	FOSL2	Fos-related antigen 2
KO / PAR	Q8WVT3	0.300354	0.00991976	0.01518	Q8WVT3	TRAPPC12	Trafficking protein particle complex subunit 12
KO / PAR	P47756	-0.322295	0.0099776	0.0152426	P47756	CAPZB	F-actin-capping protein subunit beta
KO / PAR	Q7L1T6	0.190358	0.00997676	0.0152426	Q7L1T6	CYB5R4	Cytochrome b5 reductase 4
KO / PAR	Q8NFJ5	-0.863646	0.00997351	0.0152426	Q8NFJ5	GPRC5A	Retinoic acid-induced protein 3
KO / PAR	P09622	-0.371187	0.00998521	0.0152456	P09622	DLD	Dihydrolipoyl dehydrogenase, mitochondrial
KO / PAR	Q9H089	0.546528	0.00999298	0.0152489	Q9H089	LSG1	Large subunit GTPase 1 homolog
KO / PAR	Q14643	1.08553	0.0100057	0.0152597	Q14643	ITPR1	Inositol 1,4,5-trisphosphate-gated calcium channel ITPR1
KO / PAR	O75376	-0.19415	0.0100272	0.0152764	O75376	NCOR1	Nuclear receptor corepressor 1
KO / PAR	P49643	-0.133553	0.010028	0.0152764	P49643	PRIM2	DNA primase large subunit
KO / PAR	O75575	0.456971	0.0100369	0.0152813	O75575	CRCP	DNA-directed RNA polymerase III subunit RPC9
KO / PAR	Q9BYM8	0.177229	0.0100778	0.0153351	Q9BYM8	RBCK1	RanBP-type and C3HC4-type zinc finger-containing protein 1
KO / PAR	O75503	0.0648735	0.0101094	0.0153658	O75503	CLN5	Bis(monoacylglycero)phosphate synthase CLN5
KO / PAR	Q9NZ53	-0.601761	0.010105	0.0153658	Q9NZ53	PODXL2	Podocalyxin-like protein 2
KO / PAR	Q9Y6G9	0.225726	0.0101224	0.015377	Q9Y6G9	DYNC1LI1	Cytoplasmic dynein 1 light intermediate chain 1
KO / PAR	Q53HC9	0.282577	0.0101284	0.0153774	Q53HC9	EIPR1	EARP and GARP complex-interacting protein 1
KO / PAR	Q13330	-0.339481	0.0101463	0.0153812	Q13330	MTA1	Metastasis-associated protein MTA1
KO / PAR	Q8IVT2	0.871269	0.0101423	0.0153812	Q8IVT2	MISP	Mitotic interactor and substrate of PLK1
KO / PAR	Q96AY3	0.237862	0.010148	0.0153812	Q96AY3	FKBP10	Peptidyl-prolyl cis-trans isomerase FKBP10
KO / PAR	P37108	-0.245728	0.0101757	0.0153887	P37108	SRP14	Signal recognition particle 14 kDa protein
KO / PAR	Q8IVD9	0.339656	0.0101737	0.0153887	Q8IVD9	NUDCD3	NudC domain-containing protein 3
KO / PAR	Q92626	-0.510225	0.0101749	0.0153887	Q92626	PXDN	Peroxidasin homolog
KO / PAR	Q96T76	0.114751	0.01017	0.0153887	Q96T76	MMS19	MMS19 nucleotide excision repair protein homolog
KO / PAR	Q13619	0.257288	0.0101998	0.0153969	Q13619	CUL4A	Cullin-4A
KO / PAR	Q5VW38	-0.480569	0.0102011	0.0153969	Q5VW38	GPR107	Protein GPR107
KO / PAR	Q92945	0.201386	0.0102096	0.0153969	Q92945	KHSRP	Far upstream element-binding protein 2
KO / PAR	Q9BQ61	0.303928	0.0101878	0.0153969	Q9BQ61	TRIR	Telomerase RNA component interacting RNase
KO / PAR	Q9HD23	-0.813738	0.0102055	0.0153969	Q9HD23	MRS2	Magnesium transporter MRS2 homolog, mitochondrial
KO / PAR	P53609	0.328937	0.0102281	0.0154094	P53609	PGGT1B	Geranylgeranyl transferase type-1 subunit beta
KO / PAR	P54198	-0.500135	0.0102292	0.0154094	P54198	HIRA	Protein HIRA
KO / PAR	P14314	-0.186136	0.0102597	0.0154295	P14314	PRKCSH	Glucosidase 2 subunit beta
KO / PAR	P83369	-1.16958	0.0102541	0.0154295	P83369	LSM11	U7 snRNA-associated Sm-like protein LSm11
KO / PAR	Q9HC52	0.36733	0.0102595	0.0154295	Q9HC52	CBX8	Chromobox protein homolog 8
KO / PAR	Q8IYB1	0.39646	0.0102727	0.0154404	Q8IYB1	MB21D2	Nucleotidyltransferase MB21D2
KO / PAR	P46379	-0.117777	0.0103047	0.0154799	P46379	BAG6	Large proline-rich protein BAG6
KO / PAR	O60610	-0.253709	0.0103248	0.0155015	O60610	DIAPH1	Protein diaphanous homolog 1
KO / PAR	P02768	0.843544	0.0103359	0.0155096	P02768	ALB	Albumin
KO / PAR	O60231	-0.155276	0.0103474	0.0155101	O60231	DHX16	Pre-mRNA-splicing factor ATP-dependent RNA helicase DHX16
KO / PAR	Q9UBP0	0.287633	0.0103477	0.0155101	Q9UBP0	SPAST	Spastin
KO / PAR	O15344	0.249407	0.0103599	0.0155198	O15344	MID1	E3 ubiquitin-protein ligase Midline-1
KO / PAR	B7ZAP0	-0.821544	0.0103816	0.0155437	B7ZAP0	RABGAP1L	Rab GTPase-activating protein 1-like, isoform 10
KO / PAR	Q13315	0.192383	0.0103924	0.0155477	Q13315	ATM	Serine-protein kinase ATM
KO / PAR	Q9NWX5	-0.497341	0.0103958	0.0155477	Q9NWX5	ASB6	Ankyrin repeat and SOCS box protein 6
KO / PAR	Q9Y4E5	-0.529	0.0104289	0.0155886	Q9Y4E5	ZNF451	E3 SUMO-protein ligase ZNF451
KO / PAR	O43143	-0.0462267	0.0104371	0.0155922	O43143	DHX15	ATP-dependent RNA helicase DHX15
KO / PAR	O00712	-0.365008	0.0104614	0.0156199	O00712	NFIB	Nuclear factor 1 B-type
KO / PAR	Q9NUP9	-0.26112	0.0104765	0.0156338	Q9NUP9	LIN7C	Protein lin-7 homolog C
KO / PAR	Q9H4H8	0.330962	0.010496	0.0156542	Q9H4H8	FAM83D	Protein FAM83D
KO / PAR	P23786	-0.376896	0.010555	0.0157249	P23786	CPT2	Carnitine O-palmitoyltransferase 2, mitochondrial
KO / PAR	Q8WVY7	0.61392	0.0105518	0.0157249	Q8WVY7	UBLCP1	Ubiquitin-like domain-containing CTD phosphatase 1
KO / PAR	P24752	0.277374	0.0105851	0.0157524	P24752	ACAT1	Acetyl-CoA acetyltransferase, mitochondrial
KO / PAR	Q9HB90	-0.377891	0.0105805	0.0157524	Q9HB90	RRAGC	Ras-related GTP-binding protein C
KO / PAR	P27635	0.204556	0.0105934	0.0157561	P27635	RPL10	Large ribosomal subunit protein uL16
KO / PAR	Q9Y2D4	0.0613344	0.0106074	0.0157682	Q9Y2D4	EXOC6B	Exocyst complex component 6B
KO / PAR	Q9NVS9	0.686989	0.0106956	0.0158906	Q9NVS9	PNPO	Pyridoxine-5'-phosphate oxidase
KO / PAR	P42575	-0.412292	0.0107059	0.0158972	P42575	CASP2	Caspase-2
KO / PAR	Q96IK5	-0.344337	0.0107221	0.0159125	Q96IK5	GMCL1	Germ cell-less protein-like 1
KO / PAR	O75147	1.35333	0.0107524	0.0159225	O75147	OBSL1	Obscurin-like protein 1
KO / PAR	O95229	-0.405685	0.0107404	0.0159225	O95229	ZWINT	Outer kinetochore KNL1 complex subunit ZWINT
KO / PAR	Q8NFT8	0.758448	0.0107412	0.0159225	Q8NFT8	DNER	Delta and Notch-like epidermal growth factor-related receptor
KO / PAR	Q9BWE0	-0.22544	0.0107511	0.0159225	Q9BWE0	REPIN1	DNA-binding protein REPIN1
KO / PAR	Q4V328	0.249445	0.0107713	0.0159417	Q4V328	GRIPAP1	GRIP1-associated protein 1
KO / PAR	Q15031	0.445384	0.0107785	0.0159437	Q15031	LARS2	Leucine--tRNA ligase, mitochondrial
KO / PAR	Q9UJ41	0.120558	0.0107995	0.0159573	Q9UJ41	RABGEF1	Rab5 GDP/GTP exchange factor
KO / PAR	Q9UQ80	0.219659	0.0107967	0.0159573	Q9UQ80	PA2G4	Proliferation-associated protein 2G4
KO / PAR	P62333	0.133583	0.0108454	0.0160057	P62333	PSMC6	26S proteasome regulatory subunit 10B
KO / PAR	Q8IZV5	0.912411	0.01085	0.0160057	Q8IZV5	RDH10	Retinol dehydrogenase 10
KO / PAR	Q9Y2R4	0.412894	0.0108499	0.0160057	Q9Y2R4	DDX52	Probable ATP-dependent RNA helicase DDX52
KO / PAR	O75190	-0.317562	0.0108917	0.0160177	O75190	DNAJB6	DnaJ homolog subfamily B member 6
KO / PAR	Q16637	0.125707	0.0108802	0.0160177	Q16637	SMN1	Survival motor neuron protein
KO / PAR	Q7Z5K2	0.111067	0.0108806	0.0160177	Q7Z5K2	WAPL	Wings apart-like protein homolog
KO / PAR	Q8TE02	-0.312692	0.0108685	0.0160177	Q8TE02	ELP5	Elongator complex protein 5
KO / PAR	Q9H4G0	0.438495	0.0108912	0.0160177	Q9H4G0	EPB41L1	Band 4.1-like protein 1
KO / PAR	Q9NR11	0.73323	0.0108937	0.0160177	Q9NR11	ZNF302	Zinc finger protein 302
KO / PAR	Q9H920	0.49	0.0109015	0.0160205	Q9H920	RNF121	E3 ubiquitin ligase RNF121
KO / PAR	Q5JRA6	-0.517638	0.0109441	0.0160744	Q5JRA6	MIA3	Transport and Golgi organization protein 1 homolog
KO / PAR	Q96LA8	-0.945654	0.0109579	0.0160771	Q96LA8	PRMT6	Protein arginine N-methyltransferase 6
KO / PAR	Q96T51	0.112034	0.010956	0.0160771	Q96T51	RUFY1	RUN and FYVE domain-containing protein 1
KO / PAR	Q96SZ5	0.376805	0.0109646	0.0160782	Q96SZ5	ADO	2-aminoethanethiol dioxygenase
KO / PAR	Q96D71	-0.242858	0.0109901	0.0161069	Q96D71	REPS1	RalBP1-associated Eps domain-containing protein 1
KO / PAR	Q9Y385	-0.382751	0.0109972	0.0161085	Q9Y385	UBE2J1	Ubiquitin-conjugating enzyme E2 J1
KO / PAR	P62736	0.324278	0.0110165	0.0161281	P62736	ACTA2	Actin, aortic smooth muscle
KO / PAR	Q9HB07	0.540673	0.0110706	0.0161986	Q9HB07	MYG1	MYG1 exonuclease
KO / PAR	Q13895	0.114833	0.0110913	0.0162112	Q13895	BYSL	Bystin
KO / PAR	Q96JH7	0.303976	0.0110879	0.0162112	Q96JH7	VCPIP1	Deubiquitinating protein VCPIP1
KO / PAR	P20936	0.520216	0.0111425	0.0162773	P20936	RASA1	Ras GTPase-activating protein 1
KO / PAR	Q9NUP7	-0.447727	0.0111831	0.0163279	Q9NUP7	TRMT13	tRNA:m(4)X modification enzyme TRM13 homolog
KO / PAR	P26639	0.505933	0.0112033	0.0163397	P26639	TARS1	Threonine--tRNA ligase 1, cytoplasmic
KO / PAR	Q9UBK8	0.437476	0.0111983	0.0163397	Q9UBK8	MTRR	Methionine synthase reductase
KO / PAR	O60826	0.326677	0.0112121	0.0163437	O60826	CCDC22	Coiled-coil domain-containing protein 22
KO / PAR	Q8NAT1	0.437699	0.0112222	0.0163495	Q8NAT1	POMGNT2	Protein O-linked-mannose beta-1,4-N-acetylglucosaminyltransferase 2
KO / PAR	P61968	-0.757184	0.0113146	0.0164754	P61968	LMO4	LIM domain transcription factor LMO4
KO / PAR	O94964	0.0226	0.0113369	0.016499	O94964	MTCL2	Microtubule cross-linking factor 2
KO / PAR	Q96EP5	-0.136163	0.0113892	0.0165661	Q96EP5	DAZAP1	DAZ-associated protein 1
KO / PAR	P54098	0.588676	0.0114154	0.0165953	P54098	POLG	DNA polymerase subunit gamma-1
KO / PAR	Q6P4F2	0.462384	0.0114472	0.0166326	Q6P4F2	FDX2	Ferredoxin-2, mitochondrial
KO / PAR	Q8NCJ5	0.154744	0.0114908	0.016687	Q8NCJ5	SPRYD3	SPRY domain-containing protein 3
KO / PAR	Q9H3M7	-0.62568	0.0115132	0.0167106	Q9H3M7	TXNIP	Thioredoxin-interacting protein
KO / PAR	Q9BZX2	0.267852	0.0115268	0.0167213	Q9BZX2	UCK2	Uridine-cytidine kinase 2
KO / PAR	Q13546	-0.0873346	0.0115387	0.0167295	Q13546	RIPK1	Receptor-interacting serine/threonine-protein kinase 1
KO / PAR	O43488	-0.283189	0.0115936	0.0168001	O43488	AKR7A2	Aflatoxin B1 aldehyde reductase member 2
KO / PAR	Q9UKK6	-0.373198	0.0116112	0.0168167	Q9UKK6	NXT1	NTF2-related export protein 1
KO / PAR	O43303	-0.022326	0.0116383	0.0168469	O43303	CCP110	Centriolar coiled-coil protein of 110 kDa
KO / PAR	O60664	0.489802	0.0116605	0.01687	O60664	PLIN3	Perilipin-3
KO / PAR	O94911	0.953864	0.0116673	0.0168708	O94911	ABCA8	ABC-type organic anion transporter ABCA8
KO / PAR	P14649	0.0782907	0.0116874	0.0168909	P14649	MYL6B	Myosin light chain 6B
KO / PAR	O00487	0.212262	0.0117206	0.016929	O00487	PSMD14	Ubiquitin C-terminal hydrolase PSMD14
KO / PAR	O15068	-0.329382	0.0117389	0.016929	O15068	MCF2L	Guanine nucleotide exchange factor DBS
KO / PAR	P21953	-0.490831	0.0117292	0.016929	P21953	BCKDHB	2-oxoisovalerate dehydrogenase subunit beta, mitochondrial
KO / PAR	Q7Z434	0.423861	0.0117333	0.016929	Q7Z434	MAVS	Mitochondrial antiviral-signaling protein
KO / PAR	Q7L5Y1	0.628279	0.0117624	0.0169448	Q7L5Y1	ENOSF1	Mitochondrial enolase superfamily member 1
KO / PAR	Q8WV74	-0.632894	0.011761	0.0169448	Q8WV74	NUDT8	Mitochondrial coenzyme A diphosphatase NUDT8
KO / PAR	Q75T13	0.119498	0.0118793	0.0171041	Q75T13	PGAP1	GPI inositol-deacylase
KO / PAR	P62140	0.0737295	0.0119203	0.0171541	P62140	PPP1CB	Serine/threonine-protein phosphatase PP1-beta catalytic subunit
KO / PAR	P49790	-0.398619	0.0119308	0.0171542	P49790	NUP153	Nuclear pore complex protein Nup153
KO / PAR	Q92878	0.28516	0.0119331	0.0171542	Q92878	RAD50	DNA repair protein RAD50
KO / PAR	Q8WUX2	-0.316431	0.0119436	0.0171568	Q8WUX2	CHAC2	Glutathione-specific gamma-glutamylcyclotransferase 2
KO / PAR	Q96HC4	0.430752	0.0119491	0.0171568	Q96HC4	PDLIM5	PDZ and LIM domain protein 5
KO / PAR	Q9NVQ4	0.132891	0.0119539	0.0171568	Q9NVQ4	FAIM	Fas apoptotic inhibitory molecule 1
KO / PAR	Q969R5	0.374791	0.0119693	0.0171698	Q969R5	L3MBTL2	Lethal(3)malignant brain tumor-like protein 2
KO / PAR	P62316	-0.187232	0.0119941	0.0171907	P62316	SNRPD2	Small nuclear ribonucleoprotein Sm D2
KO / PAR	Q9H204	-0.30785	0.0119966	0.0171907	Q9H204	MED28	Mediator of RNA polymerase II transcription subunit 28
KO / PAR	P31751	0.19885	0.01201	0.0172008	P31751	AKT2	RAC-beta serine/threonine-protein kinase
KO / PAR	Q9BY66	-0.21195	0.0120166	0.0172011	Q9BY66	KDM5D	Lysine-specific demethylase 5D
KO / PAR	Q53GT1	-0.475654	0.0120349	0.0172091	Q53GT1	KLHL22	Kelch-like protein 22
KO / PAR	Q9NRG9	-0.598058	0.0120292	0.0172091	Q9NRG9	AAAS	Aladin
KO / PAR	Q96AC1	0.453793	0.0120459	0.0172157	Q96AC1	FERMT2	Fermitin family homolog 2
KO / PAR	Q9Y2X7	-0.144432	0.012087	0.0172653	Q9Y2X7	GIT1	ARF GTPase-activating protein GIT1
KO / PAR	Q9UBI6	-0.742148	0.0121013	0.0172766	Q9UBI6	GNG12	Guanine nucleotide-binding protein G(I)/G(S)/G(O) subunit gamma-12
KO / PAR	Q96BX8	-0.524567	0.0121141	0.0172856	Q96BX8	MOB3A	MOB kinase activator 3A
KO / PAR	Q9BTE7	0.251284	0.0121267	0.0172856	Q9BTE7	DCUN1D5	DCN1-like protein 5
KO / PAR	Q9NZJ4	0.375525	0.0121252	0.0172856	Q9NZJ4	SACS	Sacsin
KO / PAR	Q5T7W0	0.469901	0.0121641	0.0173296	Q5T7W0	ZNF618	Zinc finger protein 618
KO / PAR	Q16531	-0.278879	0.0121778	0.01734	Q16531	DDB1	DNA damage-binding protein 1
KO / PAR	Q9Y547	-0.358367	0.0122372	0.0174155	Q9Y547	IFT25	Intraflagellar transport protein 25 homolog
KO / PAR	Q5TFE4	-0.601863	0.0122449	0.0174173	Q5TFE4	NT5DC1	5'-nucleotidase domain-containing protein 1
KO / PAR	Q7Z392	0.086684	0.0122563	0.0174243	Q7Z392	TRAPPC11	Trafficking protein particle complex subunit 11
KO / PAR	Q00765	-0.375038	0.0122723	0.0174378	Q00765	REEP5	Receptor expression-enhancing protein 5
KO / PAR	P01024	1.37695	0.0123182	0.0174939	P01024	C3	Complement C3
KO / PAR	Q8NC44	-0.612123	0.012353	0.0175341	Q8NC44	RETREG2	Reticulophagy regulator 2
KO / PAR	Q92733	-0.175075	0.0123741	0.0175549	Q92733	PRCC	Proline-rich protein PRCC
KO / PAR	O76080	0.369525	0.0124032	0.017587	O76080	ZFAND5	AN1-type zinc finger protein 5
KO / PAR	P15586	0.23363	0.0124119	0.0175878	P15586	GNS	N-acetylglucosamine-6-sulfatase
KO / PAR	Q08AE8	0.737384	0.0124168	0.0175878	Q08AE8	SPIRE1	Protein spire homolog 1
KO / PAR	O75629	-0.579506	0.0124554	0.0176	O75629	CREG1	Protein CREG1
KO / PAR	P16278	0.231997	0.0124711	0.0176	P16278	GLB1	Beta-galactosidase
KO / PAR	Q5C9Z4	-0.0442225	0.0124334	0.0176	Q5C9Z4	NOM1	Nucleolar MIF4G domain-containing protein 1
KO / PAR	Q7Z4H8	0.155894	0.0124775	0.0176	Q7Z4H8	POGLUT3	Protein O-glucosyltransferase 3
KO / PAR	Q8WUX1	0.913904	0.0124576	0.0176	Q8WUX1	SLC38A5	Sodium-coupled neutral amino acid transporter 5
KO / PAR	Q96FJ2	0.287812	0.0124664	0.0176	Q96FJ2	DYNLL2	Dynein light chain 2, cytoplasmic
KO / PAR	Q9H1A4	0.13432	0.0124628	0.0176	Q9H1A4	ANAPC1	Anaphase-promoting complex subunit 1
KO / PAR	Q9UP83	-0.0632877	0.0124573	0.0176	Q9UP83	COG5	Conserved oligomeric Golgi complex subunit 5
KO / PAR	Q14493	-0.510226	0.0124907	0.0176094	Q14493	SLBP	Histone RNA hairpin-binding protein
KO / PAR	Q03518	0.564881	0.0125554	0.0176914	Q03518	TAP1	Antigen peptide transporter 1
KO / PAR	Q9Y5Z7	0.465472	0.0126129	0.0177632	Q9Y5Z7	HCFC2	Host cell factor 2
KO / PAR	Q8N584	0.655232	0.0126223	0.0177671	Q8N584	TTC39C	Tetratricopeptide repeat protein 39C
KO / PAR	P54578	0.508391	0.0126456	0.0177907	P54578	USP14	Ubiquitin carboxyl-terminal hydrolase 14
KO / PAR	O43572	0.658753	0.0126554	0.0177952	O43572	AKAP10	A-kinase anchor protein 10, mitochondrial
KO / PAR	P55957	-0.271357	0.0126668	0.0178019	P55957	BID	BH3-interacting domain death agonist
KO / PAR	Q6NVY1	0.280164	0.0126835	0.0178162	Q6NVY1	HIBCH	3-hydroxyisobutyryl-CoA hydrolase, mitochondrial
KO / PAR	Q9Y6D6	0.445131	0.0126906	0.0178168	Q9Y6D6	ARFGEF1	Brefeldin A-inhibited guanine nucleotide-exchange protein 1
KO / PAR	P56537	0.299587	0.0127473	0.0178829	P56537	EIF6	Eukaryotic translation initiation factor 6
KO / PAR	Q9BW72	0.982514	0.0127508	0.0178829	Q9BW72	HIGD2A	HIG1 domain family member 2A, mitochondrial
KO / PAR	Q9H173	0.0886586	0.0127972	0.0179387	Q9H173	SIL1	Nucleotide exchange factor SIL1
KO / PAR	Q8IZA0	-0.648125	0.0128245	0.0179675	Q8IZA0	KIAA0319L	Dyslexia-associated protein KIAA0319-like protein
KO / PAR	Q96F44	-0.690296	0.012841	0.0179813	Q96F44	TRIM11	E3 ubiquitin-protein ligase TRIM11
KO / PAR	Q96JM3	-0.331151	0.012854	0.0179903	Q96JM3	CHAMP1	Chromosome alignment-maintaining phosphoprotein 1
KO / PAR	Q8NFV4	-0.224809	0.0128662	0.017998	Q8NFV4	ABHD11	sn-1-specific diacylglycerol lipase ABHD11
KO / PAR	Q15599	-2.25757	0.0129024	0.0180393	Q15599	NHERF2	Na(+)/H(+) exchange regulatory cofactor NHE-RF2
KO / PAR	O75113	0.565964	0.0129187	0.0180506	O75113	N4BP1	NEDD4-binding protein 1
KO / PAR	Q8IWJ2	0.179217	0.0129238	0.0180506	Q8IWJ2	GCC2	GRIP and coiled-coil domain-containing protein 2
KO / PAR	P61289	0.478533	0.012931	0.0180514	P61289	PSME3	Proteasome activator complex subunit 3
KO / PAR	Q9Y5K6	-0.216027	0.0129784	0.0181082	Q9Y5K6	CD2AP	CD2-associated protein
KO / PAR	Q99933	0.509507	0.0129974	0.0181253	Q99933	BAG1	BAG family molecular chaperone regulator 1
KO / PAR	Q7RTP6	-0.612415	0.0130213	0.0181492	Q7RTP6	MICAL3	[F-actin]-monooxygenase MICAL3
KO / PAR	Q6ZSZ5	0.613996	0.0130402	0.0181663	Q6ZSZ5	ARHGEF18	Rho guanine nucleotide exchange factor 18
KO / PAR	Q86WB0	-0.160828	0.013079	0.0182108	Q86WB0	ZC3HC1	Zinc finger C3HC-type protein 1
KO / PAR	Q9NX05	0.365548	0.0130857	0.0182108	Q9NX05	FAM120C	Constitutive coactivator of PPAR-gamma-like protein 2
KO / PAR	P49589	0.446588	0.0131353	0.0182705	P49589	CARS1	Cysteine--tRNA ligase, cytoplasmic
KO / PAR	O75170	-0.0592123	0.0131599	0.0182954	O75170	PPP6R2	Serine/threonine-protein phosphatase 6 regulatory subunit 2
KO / PAR	Q06136	-0.489975	0.0131717	0.0183024	Q06136	KDSR	3-ketodihydrosphingosine reductase
KO / PAR	P49750	-0.260055	0.0131876	0.018315	P49750	YLPM1	YLP motif-containing protein 1
KO / PAR	Q8TAT6	0.342004	0.0132529	0.0183867	Q8TAT6	NPLOC4	Nuclear protein localization protein 4 homolog
KO / PAR	Q9NVH2	-0.20582	0.0132461	0.0183867	Q9NVH2	INTS7	Integrator complex subunit 7
KO / PAR	Q13838	-0.249368	0.013276	0.0184	Q13838	DDX39B	Spliceosome RNA helicase DDX39B
KO / PAR	Q7L311	0.835732	0.0132709	0.0184	Q7L311	ARMCX2	Armadillo repeat-containing X-linked protein 2
KO / PAR	P43487	0.24816	0.0132983	0.0184214	P43487	RANBP1	Ran-specific GTPase-activating protein
KO / PAR	Q8IZ40	-0.634188	0.0133122	0.0184312	Q8IZ40	RCOR2	REST corepressor 2
KO / PAR	Q96JB5	-0.412244	0.0133346	0.0184467	Q96JB5	CDK5RAP3	CDK5 regulatory subunit-associated protein 3
KO / PAR	Q9BU02	0.442886	0.013337	0.0184467	Q9BU02	THTPA	Thiamine-triphosphatase
KO / PAR	Q14562	0.309297	0.013358	0.0184663	Q14562	DHX8	ATP-dependent RNA helicase DHX8
KO / PAR	O75663	-0.286753	0.0134266	0.0185517	O75663	TIPRL	TIP41-like protein
KO / PAR	P22681	0.579714	0.0134526	0.0185781	P22681	CBL	E3 ubiquitin-protein ligase CBL
KO / PAR	Q9Y3A4	0.297794	0.0135177	0.0186585	Q9Y3A4	RRP7A	Ribosomal RNA-processing protein 7 homolog A
KO / PAR	O75817	0.527007	0.0135813	0.0187271	O75817	POP7	Ribonuclease P protein subunit p20
KO / PAR	P42126	-0.237136	0.0135747	0.0187271	P42126	ECI1	Enoyl-CoA delta isomerase 1, mitochondrial
KO / PAR	Q71UM5	0.224092	0.0136121	0.0187601	Q71UM5	RPS27L	Ribosomal protein eS27-like
KO / PAR	P46736	-0.0557076	0.013659	0.0188151	P46736	BRCC3	Lys-63-specific deubiquitinase BRCC36
KO / PAR	P23219	-0.872355	0.0137095	0.0188711	P23219	PTGS1	Prostaglandin G/H synthase 1
KO / PAR	Q9Y3B8	0.557986	0.0137136	0.0188711	Q9Y3B8	REXO2	Oligoribonuclease, mitochondrial
KO / PAR	Q16595	0.526373	0.0137367	0.0188932	Q16595	FXN	Frataxin, mitochondrial
KO / PAR	O75521	-0.338357	0.0137576	0.0189123	O75521	ECI2	Enoyl-CoA delta isomerase 2
KO / PAR	P49917	0.19397	0.0138417	0.0190095	P49917	LIG4	DNA ligase 4
KO / PAR	Q9BUE6	0.359187	0.0138424	0.0190095	Q9BUE6	ISCA1	Iron-sulfur cluster assembly 1 homolog, mitochondrial
KO / PAR	Q9NUJ1	0.288532	0.0138523	0.0190135	Q9NUJ1	ABHD10	Palmitoyl-protein thioesterase ABHD10, mitochondrial
KO / PAR	Q9BQL6	0.440242	0.0138642	0.0190202	Q9BQL6	FERMT1	Fermitin family homolog 1
KO / PAR	Q9Y4E1	0.965867	0.0139062	0.0190681	Q9Y4E1	WASHC2C	WASH complex subunit 2C
KO / PAR	Q96KP4	0.68254	0.0139329	0.0190951	Q96KP4	CNDP2	Cytosolic non-specific dipeptidase
KO / PAR	P07900	-0.265658	0.0139433	0.0190996	P07900	HSP90AA1	Heat shock protein HSP 90-alpha
KO / PAR	P62851	0.204952	0.0139789	0.019129	P62851	RPS25	Small ribosomal subunit protein eS25
KO / PAR	Q8TER5	0.40948	0.0139737	0.019129	Q8TER5	ARHGEF40	Rho guanine nucleotide exchange factor 40
KO / PAR	O15304	0.219905	0.0139943	0.0191404	O15304	SIVA1	Apoptosis regulatory protein Siva
KO / PAR	P50416	0.727518	0.01401	0.0191521	P50416	CPT1A	Carnitine O-palmitoyltransferase 1, liver isoform
KO / PAR	O95425	-0.244565	0.0140659	0.0191909	O95425	SVIL	Supervillin
KO / PAR	Q71SY5	-0.0817911	0.0140528	0.0191909	Q71SY5	MED25	Mediator of RNA polymerase II transcription subunit 25
KO / PAR	Q9BPY3	0.642061	0.0140598	0.0191909	Q9BPY3	FAM118B	Protein FAM118B
KO / PAR	Q9NXJ5	-0.195596	0.0140667	0.0191909	Q9NXJ5	PGPEP1	Pyroglutamyl-peptidase 1
KO / PAR	O14795	-0.116084	0.0140814	0.0191993	O14795	UNC13B	Protein unc-13 homolog B
KO / PAR	P39880	-0.33773	0.0140871	0.0191993	P39880	CUX1	Homeobox protein cut-like 1
KO / PAR	O75177	-10.4663	0.0141052	0.0192066	O75177	SS18L1	Calcium-responsive transactivator
KO / PAR	P43250	-0.631088	0.0141066	0.0192066	P43250	GRK6	G protein-coupled receptor kinase 6
KO / PAR	Q9NUP1	-0.373126	0.0141234	0.0192101	Q9NUP1	BLOC1S4	Biogenesis of lysosome-related organelles complex 1 subunit 4
KO / PAR	Q9Y5P4	0.18734	0.0141178	0.0192101	Q9Y5P4	CERT1	Ceramide transfer protein
KO / PAR	Q15059	-0.348042	0.0141696	0.0192632	Q15059	BRD3	Bromodomain-containing protein 3
KO / PAR	P31641	-0.777545	0.0141827	0.0192714	P31641	SLC6A6	Sodium- and chloride-dependent taurine transporter
KO / PAR	O00255	-0.00824416	0.0141993	0.0192842	O00255	MEN1	Menin
KO / PAR	Q5PSV4	-0.278224	0.0142152	0.0192865	Q5PSV4	BRMS1L	Breast cancer metastasis-suppressor 1-like protein
KO / PAR	Q8NCF5	-0.278156	0.0142103	0.0192865	Q8NCF5	NFATC2IP	NFATC2-interacting protein
KO / PAR	Q9NX74	0.304143	0.0142609	0.0193388	Q9NX74	DUS2	tRNA-dihydrouridine(20) synthase [NAD(P)+]-like
KO / PAR	P78381	0.57067	0.0143233	0.0193939	P78381	SLC35A2	UDP-galactose translocator
KO / PAR	Q8IWE5	-0.307125	0.0143268	0.0193939	Q8IWE5	PLEKHM2	Pleckstrin homology domain-containing family M member 2
KO / PAR	Q96PM5	0.418676	0.0143193	0.0193939	Q96PM5	RCHY1	RING finger and CHY zinc finger domain-containing protein 1
KO / PAR	Q9H4Z2	-1.23785	0.0143303	0.0193939	Q9H4Z2	ZNF335	Zinc finger protein 335
[truncated: 5,261 more rows]
