# Supplementary material for: Tubulin autoregulation tunes microtubule dynamics to support multicellular architecture and viability
Source: Nat Commun. 2026 Jul 22;17:6813. doi: 10.1038/s41467-026-75341-w (PMC13392243; doi:10.1038/s41467-026-75341-w)
Supplement: Supplementary file 4 — Supplementary Data 2 [file 41467_2026_75341_MOESM4_ESM.xlsx]

## Sheet: Supplementary Data 2
Supplementary Data 2. Protein intensity values for each protein across all samples analyzed by mass spectrometry. The complete dataset is available in the PRIDE repository under accession number PXD076805.
R.Condition	R.Replicate	PG.Genes	PG.GroupLabel	PG.ProteinAccessions	PG.ProteinDescriptions	PG.Quantity
PAR	1	MMP24OS	A0A0U1RRL7	A0A0U1RRL7	Protein MMP24OS	26680.7
PAR	1	MMP24OS	A0A0U1RRL7	A0A0U1RRL7	Protein MMP24OS	26680.7
PAR	1	IFT56	A0AVF1	A0AVF1	Intraflagellar transport protein 56	17733.9
PAR	1	IFT56	A0AVF1	A0AVF1	Intraflagellar transport protein 56	17733.9
PAR	1	UBA6	A0AVT1	A0AVT1	Ubiquitin-like modifier-activating enzyme 6	271258
PAR	1	UBA6	A0AVT1	A0AVT1	Ubiquitin-like modifier-activating enzyme 6	271258
PAR	1	UBA6	A0AVT1	A0AVT1	Ubiquitin-like modifier-activating enzyme 6	271258
PAR	1	UBA6	A0AVT1	A0AVT1	Ubiquitin-like modifier-activating enzyme 6	271258
PAR	1	UBA6	A0AVT1	A0AVT1	Ubiquitin-like modifier-activating enzyme 6	271258
PAR	1	UBA6	A0AVT1	A0AVT1	Ubiquitin-like modifier-activating enzyme 6	271258
PAR	1	UBA6	A0AVT1	A0AVT1	Ubiquitin-like modifier-activating enzyme 6	271258
PAR	1	UBA6	A0AVT1	A0AVT1	Ubiquitin-like modifier-activating enzyme 6	271258
PAR	1	UBA6	A0AVT1	A0AVT1	Ubiquitin-like modifier-activating enzyme 6	271258
PAR	1	UBA6	A0AVT1	A0AVT1	Ubiquitin-like modifier-activating enzyme 6	271258
PAR	1	UBA6	A0AVT1	A0AVT1	Ubiquitin-like modifier-activating enzyme 6	271258
PAR	1	UBA6	A0AVT1	A0AVT1	Ubiquitin-like modifier-activating enzyme 6	271258
PAR	1	UBA6	A0AVT1	A0AVT1	Ubiquitin-like modifier-activating enzyme 6	271258
PAR	1	UBA6	A0AVT1	A0AVT1	Ubiquitin-like modifier-activating enzyme 6	271258
PAR	1	UBA6	A0AVT1	A0AVT1	Ubiquitin-like modifier-activating enzyme 6	271258
PAR	1	UBA6	A0AVT1	A0AVT1	Ubiquitin-like modifier-activating enzyme 6	271258
PAR	1	UBA6	A0AVT1	A0AVT1	Ubiquitin-like modifier-activating enzyme 6	271258
PAR	1	UBA6	A0AVT1	A0AVT1	Ubiquitin-like modifier-activating enzyme 6	271258
PAR	1	UBA6	A0AVT1	A0AVT1	Ubiquitin-like modifier-activating enzyme 6	271258
PAR	1	UBA6	A0AVT1	A0AVT1	Ubiquitin-like modifier-activating enzyme 6	271258
PAR	1	UBA6	A0AVT1	A0AVT1	Ubiquitin-like modifier-activating enzyme 6	271258
PAR	1	UBA6	A0AVT1	A0AVT1	Ubiquitin-like modifier-activating enzyme 6	271258
PAR	1	UBA6	A0AVT1	A0AVT1	Ubiquitin-like modifier-activating enzyme 6	271258
PAR	1	UBA6	A0AVT1	A0AVT1	Ubiquitin-like modifier-activating enzyme 6	271258
PAR	1	UBA6	A0AVT1	A0AVT1	Ubiquitin-like modifier-activating enzyme 6	271258
PAR	1	UBA6	A0AVT1	A0AVT1	Ubiquitin-like modifier-activating enzyme 6	271258
PAR	1	UBA6	A0AVT1	A0AVT1	Ubiquitin-like modifier-activating enzyme 6	271258
PAR	1	UBA6	A0AVT1	A0AVT1	Ubiquitin-like modifier-activating enzyme 6	271258
PAR	1	UBA6	A0AVT1	A0AVT1	Ubiquitin-like modifier-activating enzyme 6	271258
PAR	1	UBA6	A0AVT1	A0AVT1	Ubiquitin-like modifier-activating enzyme 6	271258
PAR	1	UBA6	A0AVT1	A0AVT1	Ubiquitin-like modifier-activating enzyme 6	271258
PAR	1	UBA6	A0AVT1	A0AVT1	Ubiquitin-like modifier-activating enzyme 6	271258
PAR	1	UBA6	A0AVT1	A0AVT1	Ubiquitin-like modifier-activating enzyme 6	271258
PAR	1	UBA6	A0AVT1	A0AVT1	Ubiquitin-like modifier-activating enzyme 6	271258
PAR	1	UBA6	A0AVT1	A0AVT1	Ubiquitin-like modifier-activating enzyme 6	271258
PAR	1	UBA6	A0AVT1	A0AVT1	Ubiquitin-like modifier-activating enzyme 6	271258
PAR	1	UBA6	A0AVT1	A0AVT1	Ubiquitin-like modifier-activating enzyme 6	271258
PAR	1	UBA6	A0AVT1	A0AVT1	Ubiquitin-like modifier-activating enzyme 6	271258
PAR	1	UBA6	A0AVT1	A0AVT1	Ubiquitin-like modifier-activating enzyme 6	271258
PAR	1	UBA6	A0AVT1	A0AVT1	Ubiquitin-like modifier-activating enzyme 6	271258
PAR	1	UBA6	A0AVT1	A0AVT1	Ubiquitin-like modifier-activating enzyme 6	271258
PAR	1	UBA6	A0AVT1	A0AVT1	Ubiquitin-like modifier-activating enzyme 6	271258
PAR	1	UBA6	A0AVT1	A0AVT1	Ubiquitin-like modifier-activating enzyme 6	271258
PAR	1	UBA6	A0AVT1	A0AVT1	Ubiquitin-like modifier-activating enzyme 6	271258
PAR	1	UBA6	A0AVT1	A0AVT1	Ubiquitin-like modifier-activating enzyme 6	271258
PAR	1	UBA6	A0AVT1	A0AVT1	Ubiquitin-like modifier-activating enzyme 6	271258
PAR	1	UBA6	A0AVT1	A0AVT1	Ubiquitin-like modifier-activating enzyme 6	271258
PAR	1	UBA6	A0AVT1	A0AVT1	Ubiquitin-like modifier-activating enzyme 6	271258
PAR	1	UBA6	A0AVT1	A0AVT1	Ubiquitin-like modifier-activating enzyme 6	271258
PAR	1	UBA6	A0AVT1	A0AVT1	Ubiquitin-like modifier-activating enzyme 6	271258
PAR	1	UBA6	A0AVT1	A0AVT1	Ubiquitin-like modifier-activating enzyme 6	271258
PAR	1	UBA6	A0AVT1	A0AVT1	Ubiquitin-like modifier-activating enzyme 6	271258
PAR	1	UBA6	A0AVT1	A0AVT1	Ubiquitin-like modifier-activating enzyme 6	271258
PAR	1	UBA6	A0AVT1	A0AVT1	Ubiquitin-like modifier-activating enzyme 6	271258
PAR	1	UBA6	A0AVT1	A0AVT1	Ubiquitin-like modifier-activating enzyme 6	271258
PAR	1	UBA6	A0AVT1	A0AVT1	Ubiquitin-like modifier-activating enzyme 6	271258
PAR	1	UBA6	A0AVT1	A0AVT1	Ubiquitin-like modifier-activating enzyme 6	271258
PAR	1	UBA6	A0AVT1	A0AVT1	Ubiquitin-like modifier-activating enzyme 6	271258
PAR	1	UBA6	A0AVT1	A0AVT1	Ubiquitin-like modifier-activating enzyme 6	271258
PAR	1	UBA6	A0AVT1	A0AVT1	Ubiquitin-like modifier-activating enzyme 6	271258
PAR	1	UBA6	A0AVT1	A0AVT1	Ubiquitin-like modifier-activating enzyme 6	271258
PAR	1	UBA6	A0AVT1	A0AVT1	Ubiquitin-like modifier-activating enzyme 6	271258
PAR	1	UBA6	A0AVT1	A0AVT1	Ubiquitin-like modifier-activating enzyme 6	271258
PAR	1	UBA6	A0AVT1	A0AVT1	Ubiquitin-like modifier-activating enzyme 6	271258
PAR	1	UBA6	A0AVT1	A0AVT1	Ubiquitin-like modifier-activating enzyme 6	271258
PAR	1	UBA6	A0AVT1	A0AVT1	Ubiquitin-like modifier-activating enzyme 6	271258
PAR	1	UBA6	A0AVT1	A0AVT1	Ubiquitin-like modifier-activating enzyme 6	271258
PAR	1	UBA6	A0AVT1	A0AVT1	Ubiquitin-like modifier-activating enzyme 6	271258
PAR	1	UBA6	A0AVT1	A0AVT1	Ubiquitin-like modifier-activating enzyme 6	271258
PAR	1	UBA6	A0AVT1	A0AVT1	Ubiquitin-like modifier-activating enzyme 6	271258
PAR	1	UBA6	A0AVT1	A0AVT1	Ubiquitin-like modifier-activating enzyme 6	271258
PAR	1	UBA6	A0AVT1	A0AVT1	Ubiquitin-like modifier-activating enzyme 6	271258
PAR	1	ESYT2	A0FGR8	A0FGR8	Extended synaptotagmin-2	288797
PAR	1	ESYT2	A0FGR8	A0FGR8	Extended synaptotagmin-2	288797
PAR	1	ESYT2	A0FGR8	A0FGR8	Extended synaptotagmin-2	288797
PAR	1	ESYT2	A0FGR8	A0FGR8	Extended synaptotagmin-2	288797
PAR	1	ESYT2	A0FGR8	A0FGR8	Extended synaptotagmin-2	288797
PAR	1	ESYT2	A0FGR8	A0FGR8	Extended synaptotagmin-2	288797
PAR	1	ESYT2	A0FGR8	A0FGR8	Extended synaptotagmin-2	288797
PAR	1	ESYT2	A0FGR8	A0FGR8	Extended synaptotagmin-2	288797
PAR	1	ESYT2	A0FGR8	A0FGR8	Extended synaptotagmin-2	288797
PAR	1	ESYT2	A0FGR8	A0FGR8	Extended synaptotagmin-2	288797
PAR	1	ESYT2	A0FGR8	A0FGR8	Extended synaptotagmin-2	288797
PAR	1	ESYT2	A0FGR8	A0FGR8	Extended synaptotagmin-2	288797
PAR	1	ESYT2	A0FGR8	A0FGR8	Extended synaptotagmin-2	288797
PAR	1	ESYT2	A0FGR8	A0FGR8	Extended synaptotagmin-2	288797
PAR	1	ESYT2	A0FGR8	A0FGR8	Extended synaptotagmin-2	288797
PAR	1	ESYT2	A0FGR8	A0FGR8	Extended synaptotagmin-2	288797
PAR	1	ESYT2	A0FGR8	A0FGR8	Extended synaptotagmin-2	288797
PAR	1	ESYT2	A0FGR8	A0FGR8	Extended synaptotagmin-2	288797
PAR	1	ESYT2	A0FGR8	A0FGR8	Extended synaptotagmin-2	288797
PAR	1	ESYT2	A0FGR8	A0FGR8	Extended synaptotagmin-2	288797
PAR	1	ESYT2	A0FGR8	A0FGR8	Extended synaptotagmin-2	288797
PAR	1	ESYT2	A0FGR8	A0FGR8	Extended synaptotagmin-2	288797
PAR	1	ESYT2	A0FGR8	A0FGR8	Extended synaptotagmin-2	288797
PAR	1	ESYT2	A0FGR8	A0FGR8	Extended synaptotagmin-2	288797
PAR	1	ESYT2	A0FGR8	A0FGR8	Extended synaptotagmin-2	288797
PAR	1	ESYT2	A0FGR8	A0FGR8	Extended synaptotagmin-2	288797
PAR	1	ESYT2	A0FGR8	A0FGR8	Extended synaptotagmin-2	288797
PAR	1	ESYT2	A0FGR8	A0FGR8	Extended synaptotagmin-2	288797
PAR	1	ESYT2	A0FGR8	A0FGR8	Extended synaptotagmin-2	288797
PAR	1	ESYT2	A0FGR8	A0FGR8	Extended synaptotagmin-2	288797
PAR	1	ESYT2	A0FGR8	A0FGR8	Extended synaptotagmin-2	288797
PAR	1	ESYT2	A0FGR8	A0FGR8	Extended synaptotagmin-2	288797
PAR	1	ESYT2	A0FGR8	A0FGR8	Extended synaptotagmin-2	288797
PAR	1	ESYT2	A0FGR8	A0FGR8	Extended synaptotagmin-2	288797
PAR	1	ESYT2	A0FGR8	A0FGR8	Extended synaptotagmin-2	288797
PAR	1	ESYT2	A0FGR8	A0FGR8	Extended synaptotagmin-2	288797
PAR	1	ESYT2	A0FGR8	A0FGR8	Extended synaptotagmin-2	288797
PAR	1	ESYT2	A0FGR8	A0FGR8	Extended synaptotagmin-2	288797
PAR	1	ESYT2	A0FGR8	A0FGR8	Extended synaptotagmin-2	288797
PAR	1	ESYT2	A0FGR8	A0FGR8	Extended synaptotagmin-2	288797
PAR	1	ESYT2	A0FGR8	A0FGR8	Extended synaptotagmin-2	288797
PAR	1	ESYT2	A0FGR8	A0FGR8	Extended synaptotagmin-2	288797
PAR	1	ESYT2	A0FGR8	A0FGR8	Extended synaptotagmin-2	288797
PAR	1	ESYT2	A0FGR8	A0FGR8	Extended synaptotagmin-2	288797
PAR	1	ESYT2	A0FGR8	A0FGR8	Extended synaptotagmin-2	288797
PAR	1	ESYT2	A0FGR8	A0FGR8	Extended synaptotagmin-2	288797
PAR	1	ESYT2	A0FGR8	A0FGR8	Extended synaptotagmin-2	288797
PAR	1	ESYT2	A0FGR8	A0FGR8	Extended synaptotagmin-2	288797
PAR	1	ESYT2	A0FGR8	A0FGR8	Extended synaptotagmin-2	288797
PAR	1	MED19	A0JLT2	A0JLT2	Mediator of RNA polymerase II transcription subunit 19	30686.3
PAR	1	MED19	A0JLT2	A0JLT2	Mediator of RNA polymerase II transcription subunit 19	30686.3
PAR	1	MED19	A0JLT2	A0JLT2	Mediator of RNA polymerase II transcription subunit 19	30686.3
PAR	1	MED19	A0JLT2	A0JLT2	Mediator of RNA polymerase II transcription subunit 19	30686.3
PAR	1	BLTP3B	A0JNW5	A0JNW5	Bridge-like lipid transfer protein family member 3B	10811.8
PAR	1	BLTP3B	A0JNW5	A0JNW5	Bridge-like lipid transfer protein family member 3B	10811.8
PAR	1	BLTP3B	A0JNW5	A0JNW5	Bridge-like lipid transfer protein family member 3B	10811.8
PAR	1	BLTP3B	A0JNW5	A0JNW5	Bridge-like lipid transfer protein family member 3B	10811.8
PAR	1	BLTP3B	A0JNW5	A0JNW5	Bridge-like lipid transfer protein family member 3B	10811.8
PAR	1	BLTP3B	A0JNW5	A0JNW5	Bridge-like lipid transfer protein family member 3B	10811.8
PAR	1	BLTP3B	A0JNW5	A0JNW5	Bridge-like lipid transfer protein family member 3B	10811.8
PAR	1	BLTP3B	A0JNW5	A0JNW5	Bridge-like lipid transfer protein family member 3B	10811.8
PAR	1	BLTP3B	A0JNW5	A0JNW5	Bridge-like lipid transfer protein family member 3B	10811.8
PAR	1	BLTP3B	A0JNW5	A0JNW5	Bridge-like lipid transfer protein family member 3B	10811.8
PAR	1	SHTN1	A0MZ66	A0MZ66	Shootin-1	128232
PAR	1	SHTN1	A0MZ66	A0MZ66	Shootin-1	128232
PAR	1	SHTN1	A0MZ66	A0MZ66	Shootin-1	128232
PAR	1	SHTN1	A0MZ66	A0MZ66	Shootin-1	128232
PAR	1	SHTN1	A0MZ66	A0MZ66	Shootin-1	128232
PAR	1	SHTN1	A0MZ66	A0MZ66	Shootin-1	128232
PAR	1	SHTN1	A0MZ66	A0MZ66	Shootin-1	128232
PAR	1	SHTN1	A0MZ66	A0MZ66	Shootin-1	128232
PAR	1	SHTN1	A0MZ66	A0MZ66	Shootin-1	128232
PAR	1	SHTN1	A0MZ66	A0MZ66	Shootin-1	128232
PAR	1	SHTN1	A0MZ66	A0MZ66	Shootin-1	128232
PAR	1	SHTN1	A0MZ66	A0MZ66	Shootin-1	128232
PAR	1	SHTN1	A0MZ66	A0MZ66	Shootin-1	128232
PAR	1	SHTN1	A0MZ66	A0MZ66	Shootin-1	128232
PAR	1	SHTN1	A0MZ66	A0MZ66	Shootin-1	128232
PAR	1	SHTN1	A0MZ66	A0MZ66	Shootin-1	128232
PAR	1	SHTN1	A0MZ66	A0MZ66	Shootin-1	128232
PAR	1	SHTN1	A0MZ66	A0MZ66	Shootin-1	128232
PAR	1	SHTN1	A0MZ66	A0MZ66	Shootin-1	128232
PAR	1	SHTN1	A0MZ66	A0MZ66	Shootin-1	128232
PAR	1	SHTN1	A0MZ66	A0MZ66	Shootin-1	128232
PAR	1	SHTN1	A0MZ66	A0MZ66	Shootin-1	128232
PAR	1	SHTN1	A0MZ66	A0MZ66	Shootin-1	128232
PAR	1	SHTN1	A0MZ66	A0MZ66	Shootin-1	128232
PAR	1	SHTN1	A0MZ66	A0MZ66	Shootin-1	128232
PAR	1	SHTN1	A0MZ66	A0MZ66	Shootin-1	128232
PAR	1	SHTN1	A0MZ66	A0MZ66	Shootin-1	128232
PAR	1	SHTN1	A0MZ66	A0MZ66	Shootin-1	128232
PAR	1	SHTN1	A0MZ66	A0MZ66	Shootin-1	128232
PAR	1	SHTN1	A0MZ66	A0MZ66	Shootin-1	128232
PAR	1	SHTN1	A0MZ66	A0MZ66	Shootin-1	128232
PAR	1	SHTN1	A0MZ66	A0MZ66	Shootin-1	128232
PAR	1	SHTN1	A0MZ66	A0MZ66	Shootin-1	128232
PAR	1	SHTN1	A0MZ66	A0MZ66	Shootin-1	128232
PAR	1	SHTN1	A0MZ66	A0MZ66	Shootin-1	128232
PAR	1	SHTN1	A0MZ66	A0MZ66	Shootin-1	128232
PAR	1	SHTN1	A0MZ66	A0MZ66	Shootin-1	128232
PAR	1	TMEM223	A0PJW6	A0PJW6	Transmembrane protein 223	99784
PAR	1	TMEM223	A0PJW6	A0PJW6	Transmembrane protein 223	99784
PAR	1	TMEM223	A0PJW6	A0PJW6	Transmembrane protein 223	99784
PAR	1	TMEM223	A0PJW6	A0PJW6	Transmembrane protein 223	99784
PAR	1	TMEM223	A0PJW6	A0PJW6	Transmembrane protein 223	99784
PAR	1	TMEM223	A0PJW6	A0PJW6	Transmembrane protein 223	99784
PAR	1	TMEM223	A0PJW6	A0PJW6	Transmembrane protein 223	99784
PAR	1	ARHGAP10	A1A4S6	A1A4S6	Rho GTPase-activating protein 10	3869.45
PAR	1	MEX3A	A1L020	A1L020	RNA-binding protein MEX3A	31640.1
PAR	1	MEX3A	A1L020	A1L020	RNA-binding protein MEX3A	31640.1
PAR	1	MEX3A	A1L020	A1L020	RNA-binding protein MEX3A	31640.1
PAR	1	MEX3A	A1L020	A1L020	RNA-binding protein MEX3A	31640.1
PAR	1	MEX3A	A1L020	A1L020	RNA-binding protein MEX3A	31640.1
PAR	1	HACL2	A1L0T0	A1L0T0	2-hydroxyacyl-CoA lyase 2	354418
PAR	1	HACL2	A1L0T0	A1L0T0	2-hydroxyacyl-CoA lyase 2	354418
PAR	1	HACL2	A1L0T0	A1L0T0	2-hydroxyacyl-CoA lyase 2	354418
PAR	1	HACL2	A1L0T0	A1L0T0	2-hydroxyacyl-CoA lyase 2	354418
PAR	1	HACL2	A1L0T0	A1L0T0	2-hydroxyacyl-CoA lyase 2	354418
PAR	1	HACL2	A1L0T0	A1L0T0	2-hydroxyacyl-CoA lyase 2	354418
PAR	1	HACL2	A1L0T0	A1L0T0	2-hydroxyacyl-CoA lyase 2	354418
PAR	1	HACL2	A1L0T0	A1L0T0	2-hydroxyacyl-CoA lyase 2	354418
PAR	1	HACL2	A1L0T0	A1L0T0	2-hydroxyacyl-CoA lyase 2	354418
PAR	1	HACL2	A1L0T0	A1L0T0	2-hydroxyacyl-CoA lyase 2	354418
PAR	1	HACL2	A1L0T0	A1L0T0	2-hydroxyacyl-CoA lyase 2	354418
PAR	1	HACL2	A1L0T0	A1L0T0	2-hydroxyacyl-CoA lyase 2	354418
PAR	1	HACL2	A1L0T0	A1L0T0	2-hydroxyacyl-CoA lyase 2	354418
PAR	1	HACL2	A1L0T0	A1L0T0	2-hydroxyacyl-CoA lyase 2	354418
PAR	1	HACL2	A1L0T0	A1L0T0	2-hydroxyacyl-CoA lyase 2	354418
PAR	1	HACL2	A1L0T0	A1L0T0	2-hydroxyacyl-CoA lyase 2	354418
PAR	1	HACL2	A1L0T0	A1L0T0	2-hydroxyacyl-CoA lyase 2	354418
PAR	1	HACL2	A1L0T0	A1L0T0	2-hydroxyacyl-CoA lyase 2	354418
PAR	1	HACL2	A1L0T0	A1L0T0	2-hydroxyacyl-CoA lyase 2	354418
PAR	1	HACL2	A1L0T0	A1L0T0	2-hydroxyacyl-CoA lyase 2	354418
PAR	1	HACL2	A1L0T0	A1L0T0	2-hydroxyacyl-CoA lyase 2	354418
PAR	1	HACL2	A1L0T0	A1L0T0	2-hydroxyacyl-CoA lyase 2	354418
PAR	1	HACL2	A1L0T0	A1L0T0	2-hydroxyacyl-CoA lyase 2	354418
PAR	1	HACL2	A1L0T0	A1L0T0	2-hydroxyacyl-CoA lyase 2	354418
PAR	1	HACL2	A1L0T0	A1L0T0	2-hydroxyacyl-CoA lyase 2	354418
PAR	1	HACL2	A1L0T0	A1L0T0	2-hydroxyacyl-CoA lyase 2	354418
PAR	1	HACL2	A1L0T0	A1L0T0	2-hydroxyacyl-CoA lyase 2	354418
PAR	1	HACL2	A1L0T0	A1L0T0	2-hydroxyacyl-CoA lyase 2	354418
PAR	1	HACL2	A1L0T0	A1L0T0	2-hydroxyacyl-CoA lyase 2	354418
PAR	1	HACL2	A1L0T0	A1L0T0	2-hydroxyacyl-CoA lyase 2	354418
PAR	1	HACL2	A1L0T0	A1L0T0	2-hydroxyacyl-CoA lyase 2	354418
PAR	1	HACL2	A1L0T0	A1L0T0	2-hydroxyacyl-CoA lyase 2	354418
PAR	1	HACL2	A1L0T0	A1L0T0	2-hydroxyacyl-CoA lyase 2	354418
PAR	1	HACL2	A1L0T0	A1L0T0	2-hydroxyacyl-CoA lyase 2	354418
PAR	1	HACL2	A1L0T0	A1L0T0	2-hydroxyacyl-CoA lyase 2	354418
PAR	1	HACL2	A1L0T0	A1L0T0	2-hydroxyacyl-CoA lyase 2	354418
PAR	1	HACL2	A1L0T0	A1L0T0	2-hydroxyacyl-CoA lyase 2	354418
PAR	1	HACL2	A1L0T0	A1L0T0	2-hydroxyacyl-CoA lyase 2	354418
PAR	1	HACL2	A1L0T0	A1L0T0	2-hydroxyacyl-CoA lyase 2	354418
PAR	1	HACL2	A1L0T0	A1L0T0	2-hydroxyacyl-CoA lyase 2	354418
PAR	1	HACL2	A1L0T0	A1L0T0	2-hydroxyacyl-CoA lyase 2	354418
PAR	1	HACL2	A1L0T0	A1L0T0	2-hydroxyacyl-CoA lyase 2	354418
PAR	1	HACL2	A1L0T0	A1L0T0	2-hydroxyacyl-CoA lyase 2	354418
PAR	1	HACL2	A1L0T0	A1L0T0	2-hydroxyacyl-CoA lyase 2	354418
PAR	1	HACL2	A1L0T0	A1L0T0	2-hydroxyacyl-CoA lyase 2	354418
PAR	1	C1orf226	A1L170	A1L170	Uncharacterized protein C1orf226	7304.4
PAR	1	C1orf226	A1L170	A1L170	Uncharacterized protein C1orf226	7304.4
PAR	1	PLEKHG3	A1L390	A1L390	Pleckstrin homology domain-containing family G member 3	26406.1
PAR	1	PLEKHG3	A1L390	A1L390	Pleckstrin homology domain-containing family G member 3	26406.1
PAR	1	PLEKHG3	A1L390	A1L390	Pleckstrin homology domain-containing family G member 3	26406.1
PAR	1	PLEKHG3	A1L390	A1L390	Pleckstrin homology domain-containing family G member 3	26406.1
PAR	1	PLEKHG3	A1L390	A1L390	Pleckstrin homology domain-containing family G member 3	26406.1
PAR	1	PLEKHG3	A1L390	A1L390	Pleckstrin homology domain-containing family G member 3	26406.1
PAR	1	PLEKHG3	A1L390	A1L390	Pleckstrin homology domain-containing family G member 3	26406.1
PAR	1	PLEKHG3	A1L390	A1L390	Pleckstrin homology domain-containing family G member 3	26406.1
PAR	1	PLEKHG3	A1L390	A1L390	Pleckstrin homology domain-containing family G member 3	26406.1
PAR	1	PLEKHG3	A1L390	A1L390	Pleckstrin homology domain-containing family G member 3	26406.1
PAR	1	PLEKHG3	A1L390	A1L390	Pleckstrin homology domain-containing family G member 3	26406.1
PAR	1	PLEKHG3	A1L390	A1L390	Pleckstrin homology domain-containing family G member 3	26406.1
PAR	1	PLEKHG3	A1L390	A1L390	Pleckstrin homology domain-containing family G member 3	26406.1
PAR	1	SH3PXD2B	A1X283	A1X283	SH3 and PX domain-containing protein 2B	286622
PAR	1	SH3PXD2B	A1X283	A1X283	SH3 and PX domain-containing protein 2B	286622
PAR	1	SH3PXD2B	A1X283	A1X283	SH3 and PX domain-containing protein 2B	286622
PAR	1	SH3PXD2B	A1X283	A1X283	SH3 and PX domain-containing protein 2B	286622
PAR	1	SH3PXD2B	A1X283	A1X283	SH3 and PX domain-containing protein 2B	286622
PAR	1	SH3PXD2B	A1X283	A1X283	SH3 and PX domain-containing protein 2B	286622
PAR	1	SH3PXD2B	A1X283	A1X283	SH3 and PX domain-containing protein 2B	286622
PAR	1	SH3PXD2B	A1X283	A1X283	SH3 and PX domain-containing protein 2B	286622
PAR	1	SH3PXD2B	A1X283	A1X283	SH3 and PX domain-containing protein 2B	286622
PAR	1	SH3PXD2B	A1X283	A1X283	SH3 and PX domain-containing protein 2B	286622
PAR	1	SH3PXD2B	A1X283	A1X283	SH3 and PX domain-containing protein 2B	286622
PAR	1	SH3PXD2B	A1X283	A1X283	SH3 and PX domain-containing protein 2B	286622
PAR	1	SH3PXD2B	A1X283	A1X283	SH3 and PX domain-containing protein 2B	286622
PAR	1	SH3PXD2B	A1X283	A1X283	SH3 and PX domain-containing protein 2B	286622
PAR	1	SH3PXD2B	A1X283	A1X283	SH3 and PX domain-containing protein 2B	286622
PAR	1	SH3PXD2B	A1X283	A1X283	SH3 and PX domain-containing protein 2B	286622
PAR	1	SH3PXD2B	A1X283	A1X283	SH3 and PX domain-containing protein 2B	286622
PAR	1	SH3PXD2B	A1X283	A1X283	SH3 and PX domain-containing protein 2B	286622
PAR	1	SH3PXD2B	A1X283	A1X283	SH3 and PX domain-containing protein 2B	286622
PAR	1	SH3PXD2B	A1X283	A1X283	SH3 and PX domain-containing protein 2B	286622
PAR	1	SH3PXD2B	A1X283	A1X283	SH3 and PX domain-containing protein 2B	286622
PAR	1	SH3PXD2B	A1X283	A1X283	SH3 and PX domain-containing protein 2B	286622
PAR	1	SH3PXD2B	A1X283	A1X283	SH3 and PX domain-containing protein 2B	286622
PAR	1	SH3PXD2B	A1X283	A1X283	SH3 and PX domain-containing protein 2B	286622
PAR	1	SH3PXD2B	A1X283	A1X283	SH3 and PX domain-containing protein 2B	286622
PAR	1	SH3PXD2B	A1X283	A1X283	SH3 and PX domain-containing protein 2B	286622
PAR	1	SH3PXD2B	A1X283	A1X283	SH3 and PX domain-containing protein 2B	286622
PAR	1	SH3PXD2B	A1X283	A1X283	SH3 and PX domain-containing protein 2B	286622
PAR	1	SH3PXD2B	A1X283	A1X283	SH3 and PX domain-containing protein 2B	286622
PAR	1	SH3PXD2B	A1X283	A1X283	SH3 and PX domain-containing protein 2B	286622
PAR	1	SH3PXD2B	A1X283	A1X283	SH3 and PX domain-containing protein 2B	286622
PAR	1	SH3PXD2B	A1X283	A1X283	SH3 and PX domain-containing protein 2B	286622
PAR	1	SH3PXD2B	A1X283	A1X283	SH3 and PX domain-containing protein 2B	286622
PAR	1	SH3PXD2B	A1X283	A1X283	SH3 and PX domain-containing protein 2B	286622
PAR	1	SH3PXD2B	A1X283	A1X283	SH3 and PX domain-containing protein 2B	286622
PAR	1	SH3PXD2B	A1X283	A1X283	SH3 and PX domain-containing protein 2B	286622
PAR	1	SH3PXD2B	A1X283	A1X283	SH3 and PX domain-containing protein 2B	286622
PAR	1	SH3PXD2B	A1X283	A1X283	SH3 and PX domain-containing protein 2B	286622
PAR	1	SH3PXD2B	A1X283	A1X283	SH3 and PX domain-containing protein 2B	286622
PAR	1	SH3PXD2B	A1X283	A1X283	SH3 and PX domain-containing protein 2B	286622
PAR	1	SH3PXD2B	A1X283	A1X283	SH3 and PX domain-containing protein 2B	286622
PAR	1	SH3PXD2B	A1X283	A1X283	SH3 and PX domain-containing protein 2B	286622
PAR	1	SH3PXD2B	A1X283	A1X283	SH3 and PX domain-containing protein 2B	286622
PAR	1	SH3PXD2B	A1X283	A1X283	SH3 and PX domain-containing protein 2B	286622
PAR	1	SH3PXD2B	A1X283	A1X283	SH3 and PX domain-containing protein 2B	286622
PAR	1	SH3PXD2B	A1X283	A1X283	SH3 and PX domain-containing protein 2B	286622
PAR	1	SH3PXD2B	A1X283	A1X283	SH3 and PX domain-containing protein 2B	286622
PAR	1	SH3PXD2B	A1X283	A1X283	SH3 and PX domain-containing protein 2B	286622
PAR	1	SH3PXD2B	A1X283	A1X283	SH3 and PX domain-containing protein 2B	286622
PAR	1	SH3PXD2B	A1X283	A1X283	SH3 and PX domain-containing protein 2B	286622
PAR	1	MACROD2	A1Z1Q3	A1Z1Q3	ADP-ribose glycohydrolase MACROD2	33921.9
PAR	1	MACROD2	A1Z1Q3	A1Z1Q3	ADP-ribose glycohydrolase MACROD2	33921.9
PAR	1	MACROD2	A1Z1Q3	A1Z1Q3	ADP-ribose glycohydrolase MACROD2	33921.9
PAR	1	MACROD2	A1Z1Q3	A1Z1Q3	ADP-ribose glycohydrolase MACROD2	33921.9
PAR	1	ZNF320;ZNF845	A2RRD8;Q96IR2	A2RRD8;Q96IR2	Zinc finger protein 320;Zinc finger protein 845	2081.47
PAR	1	NBAS	A2RRP1	A2RRP1	NBAS subunit of NRZ tethering complex	56481.4
PAR	1	NBAS	A2RRP1	A2RRP1	NBAS subunit of NRZ tethering complex	56481.4
PAR	1	NBAS	A2RRP1	A2RRP1	NBAS subunit of NRZ tethering complex	56481.4
PAR	1	NBAS	A2RRP1	A2RRP1	NBAS subunit of NRZ tethering complex	56481.4
PAR	1	NBAS	A2RRP1	A2RRP1	NBAS subunit of NRZ tethering complex	56481.4
PAR	1	NBAS	A2RRP1	A2RRP1	NBAS subunit of NRZ tethering complex	56481.4
PAR	1	NBAS	A2RRP1	A2RRP1	NBAS subunit of NRZ tethering complex	56481.4
PAR	1	NBAS	A2RRP1	A2RRP1	NBAS subunit of NRZ tethering complex	56481.4
PAR	1	NBAS	A2RRP1	A2RRP1	NBAS subunit of NRZ tethering complex	56481.4
PAR	1	NBAS	A2RRP1	A2RRP1	NBAS subunit of NRZ tethering complex	56481.4
PAR	1	NBAS	A2RRP1	A2RRP1	NBAS subunit of NRZ tethering complex	56481.4
PAR	1	NBAS	A2RRP1	A2RRP1	NBAS subunit of NRZ tethering complex	56481.4
PAR	1	NBAS	A2RRP1	A2RRP1	NBAS subunit of NRZ tethering complex	56481.4
PAR	1	NBAS	A2RRP1	A2RRP1	NBAS subunit of NRZ tethering complex	56481.4
PAR	1	NBAS	A2RRP1	A2RRP1	NBAS subunit of NRZ tethering complex	56481.4
PAR	1	NBAS	A2RRP1	A2RRP1	NBAS subunit of NRZ tethering complex	56481.4
PAR	1	NBAS	A2RRP1	A2RRP1	NBAS subunit of NRZ tethering complex	56481.4
PAR	1	NBAS	A2RRP1	A2RRP1	NBAS subunit of NRZ tethering complex	56481.4
PAR	1	NBAS	A2RRP1	A2RRP1	NBAS subunit of NRZ tethering complex	56481.4
PAR	1	NBAS	A2RRP1	A2RRP1	NBAS subunit of NRZ tethering complex	56481.4
PAR	1	NBAS	A2RRP1	A2RRP1	NBAS subunit of NRZ tethering complex	56481.4
PAR	1	NBAS	A2RRP1	A2RRP1	NBAS subunit of NRZ tethering complex	56481.4
PAR	1	NBAS	A2RRP1	A2RRP1	NBAS subunit of NRZ tethering complex	56481.4
PAR	1	NBAS	A2RRP1	A2RRP1	NBAS subunit of NRZ tethering complex	56481.4
PAR	1	NBAS	A2RRP1	A2RRP1	NBAS subunit of NRZ tethering complex	56481.4
PAR	1	NBAS	A2RRP1	A2RRP1	NBAS subunit of NRZ tethering complex	56481.4
PAR	1	NBAS	A2RRP1	A2RRP1	NBAS subunit of NRZ tethering complex	56481.4
PAR	1	NBAS	A2RRP1	A2RRP1	NBAS subunit of NRZ tethering complex	56481.4
PAR	1	NBAS	A2RRP1	A2RRP1	NBAS subunit of NRZ tethering complex	56481.4
PAR	1	NBAS	A2RRP1	A2RRP1	NBAS subunit of NRZ tethering complex	56481.4
PAR	1	NBAS	A2RRP1	A2RRP1	NBAS subunit of NRZ tethering complex	56481.4
PAR	1	NBAS	A2RRP1	A2RRP1	NBAS subunit of NRZ tethering complex	56481.4
PAR	1	NBAS	A2RRP1	A2RRP1	NBAS subunit of NRZ tethering complex	56481.4
PAR	1	NBAS	A2RRP1	A2RRP1	NBAS subunit of NRZ tethering complex	56481.4
PAR	1	NBAS	A2RRP1	A2RRP1	NBAS subunit of NRZ tethering complex	56481.4
PAR	1	NBAS	A2RRP1	A2RRP1	NBAS subunit of NRZ tethering complex	56481.4
PAR	1	NBAS	A2RRP1	A2RRP1	NBAS subunit of NRZ tethering complex	56481.4
PAR	1	NBAS	A2RRP1	A2RRP1	NBAS subunit of NRZ tethering complex	56481.4
PAR	1	NBAS	A2RRP1	A2RRP1	NBAS subunit of NRZ tethering complex	56481.4
PAR	1	FAM234B	A2RU67	A2RU67	Protein FAM234B	11547.7
PAR	1	FAM234B	A2RU67	A2RU67	Protein FAM234B	11547.7
PAR	1	DENND3	A2RUS2	A2RUS2	DENN domain-containing protein 3	8255.55
PAR	1	DENND3	A2RUS2	A2RUS2	DENN domain-containing protein 3	8255.55
PAR	1	DENND3	A2RUS2	A2RUS2	DENN domain-containing protein 3	8255.55
PAR	1	DENND3	A2RUS2	A2RUS2	DENN domain-containing protein 3	8255.55
PAR	1	DENND3	A2RUS2	A2RUS2	DENN domain-containing protein 3	8255.55
PAR	1	VWA8	A3KMH1	A3KMH1	von Willebrand factor A domain-containing protein 8	42343.9
PAR	1	VWA8	A3KMH1	A3KMH1	von Willebrand factor A domain-containing protein 8	42343.9
PAR	1	VWA8	A3KMH1	A3KMH1	von Willebrand factor A domain-containing protein 8	42343.9
PAR	1	VWA8	A3KMH1	A3KMH1	von Willebrand factor A domain-containing protein 8	42343.9
PAR	1	VWA8	A3KMH1	A3KMH1	von Willebrand factor A domain-containing protein 8	42343.9
PAR	1	VWA8	A3KMH1	A3KMH1	von Willebrand factor A domain-containing protein 8	42343.9
PAR	1	VWA8	A3KMH1	A3KMH1	von Willebrand factor A domain-containing protein 8	42343.9
PAR	1	VWA8	A3KMH1	A3KMH1	von Willebrand factor A domain-containing protein 8	42343.9
PAR	1	VWA8	A3KMH1	A3KMH1	von Willebrand factor A domain-containing protein 8	42343.9
PAR	1	VWA8	A3KMH1	A3KMH1	von Willebrand factor A domain-containing protein 8	42343.9
PAR	1	VWA8	A3KMH1	A3KMH1	von Willebrand factor A domain-containing protein 8	42343.9
PAR	1	VWA8	A3KMH1	A3KMH1	von Willebrand factor A domain-containing protein 8	42343.9
PAR	1	VWA8	A3KMH1	A3KMH1	von Willebrand factor A domain-containing protein 8	42343.9
PAR	1	VWA8	A3KMH1	A3KMH1	von Willebrand factor A domain-containing protein 8	42343.9
PAR	1	VWA8	A3KMH1	A3KMH1	von Willebrand factor A domain-containing protein 8	42343.9
PAR	1	VWA8	A3KMH1	A3KMH1	von Willebrand factor A domain-containing protein 8	42343.9
PAR	1	VWA8	A3KMH1	A3KMH1	von Willebrand factor A domain-containing protein 8	42343.9
PAR	1	VWA8	A3KMH1	A3KMH1	von Willebrand factor A domain-containing protein 8	42343.9
PAR	1	VWA8	A3KMH1	A3KMH1	von Willebrand factor A domain-containing protein 8	42343.9
PAR	1	VWA8	A3KMH1	A3KMH1	von Willebrand factor A domain-containing protein 8	42343.9
PAR	1	VWA8	A3KMH1	A3KMH1	von Willebrand factor A domain-containing protein 8	42343.9
PAR	1	VWA8	A3KMH1	A3KMH1	von Willebrand factor A domain-containing protein 8	42343.9
PAR	1	VWA8	A3KMH1	A3KMH1	von Willebrand factor A domain-containing protein 8	42343.9
PAR	1	VWA8	A3KMH1	A3KMH1	von Willebrand factor A domain-containing protein 8	42343.9
PAR	1	VWA8	A3KMH1	A3KMH1	von Willebrand factor A domain-containing protein 8	42343.9
PAR	1	VWA8	A3KMH1	A3KMH1	von Willebrand factor A domain-containing protein 8	42343.9
PAR	1	VWA8	A3KMH1	A3KMH1	von Willebrand factor A domain-containing protein 8	42343.9
PAR	1	VWA8	A3KMH1	A3KMH1	von Willebrand factor A domain-containing protein 8	42343.9
PAR	1	VWA8	A3KMH1	A3KMH1	von Willebrand factor A domain-containing protein 8	42343.9
PAR	1	VWA8	A3KMH1	A3KMH1	von Willebrand factor A domain-containing protein 8	42343.9
PAR	1	VWA8	A3KMH1	A3KMH1	von Willebrand factor A domain-containing protein 8	42343.9
PAR	1	VWA8	A3KMH1	A3KMH1	von Willebrand factor A domain-containing protein 8	42343.9
PAR	1	VWA8	A3KMH1	A3KMH1	von Willebrand factor A domain-containing protein 8	42343.9
PAR	1	VWA8	A3KMH1	A3KMH1	von Willebrand factor A domain-containing protein 8	42343.9
PAR	1	VWA8	A3KMH1	A3KMH1	von Willebrand factor A domain-containing protein 8	42343.9
PAR	1	VWA8	A3KMH1	A3KMH1	von Willebrand factor A domain-containing protein 8	42343.9
PAR	1	VWA8	A3KMH1	A3KMH1	von Willebrand factor A domain-containing protein 8	42343.9
PAR	1	VWA8	A3KMH1	A3KMH1	von Willebrand factor A domain-containing protein 8	42343.9
PAR	1	VWA8	A3KMH1	A3KMH1	von Willebrand factor A domain-containing protein 8	42343.9
PAR	1	SBNO1	A3KN83	A3KN83	Protein strawberry notch homolog 1	125625
PAR	1	SBNO1	A3KN83	A3KN83	Protein strawberry notch homolog 1	125625
PAR	1	SBNO1	A3KN83	A3KN83	Protein strawberry notch homolog 1	125625
PAR	1	SBNO1	A3KN83	A3KN83	Protein strawberry notch homolog 1	125625
PAR	1	SBNO1	A3KN83	A3KN83	Protein strawberry notch homolog 1	125625
PAR	1	SBNO1	A3KN83	A3KN83	Protein strawberry notch homolog 1	125625
PAR	1	SBNO1	A3KN83	A3KN83	Protein strawberry notch homolog 1	125625
PAR	1	SBNO1	A3KN83	A3KN83	Protein strawberry notch homolog 1	125625
PAR	1	SBNO1	A3KN83	A3KN83	Protein strawberry notch homolog 1	125625
PAR	1	SBNO1	A3KN83	A3KN83	Protein strawberry notch homolog 1	125625
PAR	1	SBNO1	A3KN83	A3KN83	Protein strawberry notch homolog 1	125625
PAR	1	SBNO1	A3KN83	A3KN83	Protein strawberry notch homolog 1	125625
PAR	1	SBNO1	A3KN83	A3KN83	Protein strawberry notch homolog 1	125625
PAR	1	SBNO1	A3KN83	A3KN83	Protein strawberry notch homolog 1	125625
PAR	1	SBNO1	A3KN83	A3KN83	Protein strawberry notch homolog 1	125625
PAR	1	SBNO1	A3KN83	A3KN83	Protein strawberry notch homolog 1	125625
PAR	1	SBNO1	A3KN83	A3KN83	Protein strawberry notch homolog 1	125625
PAR	1	SBNO1	A3KN83	A3KN83	Protein strawberry notch homolog 1	125625
PAR	1	SBNO1	A3KN83	A3KN83	Protein strawberry notch homolog 1	125625
PAR	1	SBNO1	A3KN83	A3KN83	Protein strawberry notch homolog 1	125625
PAR	1	SBNO1	A3KN83	A3KN83	Protein strawberry notch homolog 1	125625
PAR	1	SBNO1	A3KN83	A3KN83	Protein strawberry notch homolog 1	125625
PAR	1	SBNO1	A3KN83	A3KN83	Protein strawberry notch homolog 1	125625
PAR	1	SBNO1	A3KN83	A3KN83	Protein strawberry notch homolog 1	125625
PAR	1	SBNO1	A3KN83	A3KN83	Protein strawberry notch homolog 1	125625
PAR	1	SBNO1	A3KN83	A3KN83	Protein strawberry notch homolog 1	125625
PAR	1	SBNO1	A3KN83	A3KN83	Protein strawberry notch homolog 1	125625
PAR	1	SBNO1	A3KN83	A3KN83	Protein strawberry notch homolog 1	125625
PAR	1	SBNO1	A3KN83	A3KN83	Protein strawberry notch homolog 1	125625
PAR	1	SBNO1	A3KN83	A3KN83	Protein strawberry notch homolog 1	125625
PAR	1	SBNO1	A3KN83	A3KN83	Protein strawberry notch homolog 1	125625
PAR	1	SBNO1	A3KN83	A3KN83	Protein strawberry notch homolog 1	125625
PAR	1	SBNO1	A3KN83	A3KN83	Protein strawberry notch homolog 1	125625
PAR	1	SBNO1	A3KN83	A3KN83	Protein strawberry notch homolog 1	125625
PAR	1	SBNO1	A3KN83	A3KN83	Protein strawberry notch homolog 1	125625
PAR	1	SBNO1	A3KN83	A3KN83	Protein strawberry notch homolog 1	125625
PAR	1	SBNO1	A3KN83	A3KN83	Protein strawberry notch homolog 1	125625
PAR	1	SBNO1	A3KN83	A3KN83	Protein strawberry notch homolog 1	125625
PAR	1	SBNO1	A3KN83	A3KN83	Protein strawberry notch homolog 1	125625
PAR	1	SBNO1	A3KN83	A3KN83	Protein strawberry notch homolog 1	125625
PAR	1	SBNO1	A3KN83	A3KN83	Protein strawberry notch homolog 1	125625
PAR	1	SBNO1	A3KN83	A3KN83	Protein strawberry notch homolog 1	125625
PAR	1	SBNO1	A3KN83	A3KN83	Protein strawberry notch homolog 1	125625
PAR	1	SBNO1	A3KN83	A3KN83	Protein strawberry notch homolog 1	125625
PAR	1	SBNO1	A3KN83	A3KN83	Protein strawberry notch homolog 1	125625
PAR	1	SBNO1	A3KN83	A3KN83	Protein strawberry notch homolog 1	125625
PAR	1	SBNO1	A3KN83	A3KN83	Protein strawberry notch homolog 1	125625
PAR	1	GTPBP10	A4D1E9	A4D1E9	GTP-binding protein 10	71467.9
PAR	1	GTPBP10	A4D1E9	A4D1E9	GTP-binding protein 10	71467.9
PAR	1	GTPBP10	A4D1E9	A4D1E9	GTP-binding protein 10	71467.9
PAR	1	GTPBP10	A4D1E9	A4D1E9	GTP-binding protein 10	71467.9
PAR	1	GTPBP10	A4D1E9	A4D1E9	GTP-binding protein 10	71467.9
PAR	1	GTPBP10	A4D1E9	A4D1E9	GTP-binding protein 10	71467.9
PAR	1	GTPBP10	A4D1E9	A4D1E9	GTP-binding protein 10	71467.9
PAR	1	GTPBP10	A4D1E9	A4D1E9	GTP-binding protein 10	71467.9
PAR	1	GTPBP10	A4D1E9	A4D1E9	GTP-binding protein 10	71467.9
PAR	1	GTPBP10	A4D1E9	A4D1E9	GTP-binding protein 10	71467.9
PAR	1	GTPBP10	A4D1E9	A4D1E9	GTP-binding protein 10	71467.9
PAR	1	GTPBP10	A4D1E9	A4D1E9	GTP-binding protein 10	71467.9
PAR	1	GTPBP10	A4D1E9	A4D1E9	GTP-binding protein 10	71467.9
PAR	1	GTPBP10	A4D1E9	A4D1E9	GTP-binding protein 10	71467.9
PAR	1	GTPBP10	A4D1E9	A4D1E9	GTP-binding protein 10	71467.9
PAR	1	GTPBP10	A4D1E9	A4D1E9	GTP-binding protein 10	71467.9
PAR	1	GTPBP10	A4D1E9	A4D1E9	GTP-binding protein 10	71467.9
PAR	1	GTPBP10	A4D1E9	A4D1E9	GTP-binding protein 10	71467.9
PAR	1	GTPBP10	A4D1E9	A4D1E9	GTP-binding protein 10	71467.9
PAR	1	GTPBP10	A4D1E9	A4D1E9	GTP-binding protein 10	71467.9
PAR	1	GTPBP10	A4D1E9	A4D1E9	GTP-binding protein 10	71467.9
PAR	1	WDR91	A4D1P6	A4D1P6	WD repeat-containing protein 91	29672.4
PAR	1	WDR91	A4D1P6	A4D1P6	WD repeat-containing protein 91	29672.4
PAR	1	WDR91	A4D1P6	A4D1P6	WD repeat-containing protein 91	29672.4
PAR	1	WDR91	A4D1P6	A4D1P6	WD repeat-containing protein 91	29672.4
PAR	1	WDR91	A4D1P6	A4D1P6	WD repeat-containing protein 91	29672.4
PAR	1	WDR91	A4D1P6	A4D1P6	WD repeat-containing protein 91	29672.4
PAR	1	WDR91	A4D1P6	A4D1P6	WD repeat-containing protein 91	29672.4
PAR	1	WDR91	A4D1P6	A4D1P6	WD repeat-containing protein 91	29672.4
PAR	1	WDR91	A4D1P6	A4D1P6	WD repeat-containing protein 91	29672.4
PAR	1	WDR91	A4D1P6	A4D1P6	WD repeat-containing protein 91	29672.4
PAR	1	VPS37C	A5D8V6	A5D8V6	Vacuolar protein sorting-associated protein 37C	31314.7
PAR	1	VPS37C	A5D8V6	A5D8V6	Vacuolar protein sorting-associated protein 37C	31314.7
PAR	1	VPS37C	A5D8V6	A5D8V6	Vacuolar protein sorting-associated protein 37C	31314.7
PAR	1	VPS37C	A5D8V6	A5D8V6	Vacuolar protein sorting-associated protein 37C	31314.7
PAR	1	PEDS1	A5PLL7	A5PLL7	Plasmanylethanolamine desaturase 1	54907.7
PAR	1	PEDS1	A5PLL7	A5PLL7	Plasmanylethanolamine desaturase 1	54907.7
PAR	1	PEDS1	A5PLL7	A5PLL7	Plasmanylethanolamine desaturase 1	54907.7
PAR	1	PEDS1	A5PLL7	A5PLL7	Plasmanylethanolamine desaturase 1	54907.7
PAR	1	PEDS1	A5PLL7	A5PLL7	Plasmanylethanolamine desaturase 1	54907.7
PAR	1	PEDS1	A5PLL7	A5PLL7	Plasmanylethanolamine desaturase 1	54907.7
PAR	1	TRAPPC13	A5PLN9	A5PLN9	Trafficking protein particle complex subunit 13	34015.7
PAR	1	TRAPPC13	A5PLN9	A5PLN9	Trafficking protein particle complex subunit 13	34015.7
PAR	1	TRAPPC13	A5PLN9	A5PLN9	Trafficking protein particle complex subunit 13	34015.7
PAR	1	TRAPPC13	A5PLN9	A5PLN9	Trafficking protein particle complex subunit 13	34015.7
PAR	1	TRAPPC13	A5PLN9	A5PLN9	Trafficking protein particle complex subunit 13	34015.7
PAR	1	TRAPPC13	A5PLN9	A5PLN9	Trafficking protein particle complex subunit 13	34015.7
PAR	1	CNOT1	A5YKK6	A5YKK6	CCR4-NOT transcription complex subunit 1	289105
PAR	1	CNOT1	A5YKK6	A5YKK6	CCR4-NOT transcription complex subunit 1	289105
PAR	1	CNOT1	A5YKK6	A5YKK6	CCR4-NOT transcription complex subunit 1	289105
PAR	1	CNOT1	A5YKK6	A5YKK6	CCR4-NOT transcription complex subunit 1	289105
PAR	1	CNOT1	A5YKK6	A5YKK6	CCR4-NOT transcription complex subunit 1	289105
PAR	1	CNOT1	A5YKK6	A5YKK6	CCR4-NOT transcription complex subunit 1	289105
PAR	1	CNOT1	A5YKK6	A5YKK6	CCR4-NOT transcription complex subunit 1	289105
PAR	1	CNOT1	A5YKK6	A5YKK6	CCR4-NOT transcription complex subunit 1	289105
PAR	1	CNOT1	A5YKK6	A5YKK6	CCR4-NOT transcription complex subunit 1	289105
PAR	1	CNOT1	A5YKK6	A5YKK6	CCR4-NOT transcription complex subunit 1	289105
PAR	1	CNOT1	A5YKK6	A5YKK6	CCR4-NOT transcription complex subunit 1	289105
PAR	1	CNOT1	A5YKK6	A5YKK6	CCR4-NOT transcription complex subunit 1	289105
PAR	1	CNOT1	A5YKK6	A5YKK6	CCR4-NOT transcription complex subunit 1	289105
PAR	1	CNOT1	A5YKK6	A5YKK6	CCR4-NOT transcription complex subunit 1	289105
PAR	1	CNOT1	A5YKK6	A5YKK6	CCR4-NOT transcription complex subunit 1	289105
PAR	1	CNOT1	A5YKK6	A5YKK6	CCR4-NOT transcription complex subunit 1	289105
PAR	1	CNOT1	A5YKK6	A5YKK6	CCR4-NOT transcription complex subunit 1	289105
PAR	1	CNOT1	A5YKK6	A5YKK6	CCR4-NOT transcription complex subunit 1	289105
PAR	1	CNOT1	A5YKK6	A5YKK6	CCR4-NOT transcription complex subunit 1	289105
PAR	1	CNOT1	A5YKK6	A5YKK6	CCR4-NOT transcription complex subunit 1	289105
PAR	1	CNOT1	A5YKK6	A5YKK6	CCR4-NOT transcription complex subunit 1	289105
PAR	1	CNOT1	A5YKK6	A5YKK6	CCR4-NOT transcription complex subunit 1	289105
PAR	1	CNOT1	A5YKK6	A5YKK6	CCR4-NOT transcription complex subunit 1	289105
PAR	1	CNOT1	A5YKK6	A5YKK6	CCR4-NOT transcription complex subunit 1	289105
PAR	1	CNOT1	A5YKK6	A5YKK6	CCR4-NOT transcription complex subunit 1	289105
PAR	1	CNOT1	A5YKK6	A5YKK6	CCR4-NOT transcription complex subunit 1	289105
PAR	1	CNOT1	A5YKK6	A5YKK6	CCR4-NOT transcription complex subunit 1	289105
PAR	1	CNOT1	A5YKK6	A5YKK6	CCR4-NOT transcription complex subunit 1	289105
PAR	1	CNOT1	A5YKK6	A5YKK6	CCR4-NOT transcription complex subunit 1	289105
PAR	1	CNOT1	A5YKK6	A5YKK6	CCR4-NOT transcription complex subunit 1	289105
PAR	1	CNOT1	A5YKK6	A5YKK6	CCR4-NOT transcription complex subunit 1	289105
PAR	1	CNOT1	A5YKK6	A5YKK6	CCR4-NOT transcription complex subunit 1	289105
PAR	1	CNOT1	A5YKK6	A5YKK6	CCR4-NOT transcription complex subunit 1	289105
PAR	1	CNOT1	A5YKK6	A5YKK6	CCR4-NOT transcription complex subunit 1	289105
PAR	1	CNOT1	A5YKK6	A5YKK6	CCR4-NOT transcription complex subunit 1	289105
PAR	1	CNOT1	A5YKK6	A5YKK6	CCR4-NOT transcription complex subunit 1	289105
PAR	1	CNOT1	A5YKK6	A5YKK6	CCR4-NOT transcription complex subunit 1	289105
PAR	1	CNOT1	A5YKK6	A5YKK6	CCR4-NOT transcription complex subunit 1	289105
PAR	1	CNOT1	A5YKK6	A5YKK6	CCR4-NOT transcription complex subunit 1	289105
PAR	1	CNOT1	A5YKK6	A5YKK6	CCR4-NOT transcription complex subunit 1	289105
PAR	1	CNOT1	A5YKK6	A5YKK6	CCR4-NOT transcription complex subunit 1	289105
PAR	1	CNOT1	A5YKK6	A5YKK6	CCR4-NOT transcription complex subunit 1	289105
PAR	1	CNOT1	A5YKK6	A5YKK6	CCR4-NOT transcription complex subunit 1	289105
PAR	1	CNOT1	A5YKK6	A5YKK6	CCR4-NOT transcription complex subunit 1	289105
PAR	1	CNOT1	A5YKK6	A5YKK6	CCR4-NOT transcription complex subunit 1	289105
PAR	1	CNOT1	A5YKK6	A5YKK6	CCR4-NOT transcription complex subunit 1	289105
PAR	1	CNOT1	A5YKK6	A5YKK6	CCR4-NOT transcription complex subunit 1	289105
PAR	1	CNOT1	A5YKK6	A5YKK6	CCR4-NOT transcription complex subunit 1	289105
PAR	1	CNOT1	A5YKK6	A5YKK6	CCR4-NOT transcription complex subunit 1	289105
PAR	1	CNOT1	A5YKK6	A5YKK6	CCR4-NOT transcription complex subunit 1	289105
PAR	1	CNOT1	A5YKK6	A5YKK6	CCR4-NOT transcription complex subunit 1	289105
PAR	1	CNOT1	A5YKK6	A5YKK6	CCR4-NOT transcription complex subunit 1	289105
PAR	1	CNOT1	A5YKK6	A5YKK6	CCR4-NOT transcription complex subunit 1	289105
PAR	1	CNOT1	A5YKK6	A5YKK6	CCR4-NOT transcription complex subunit 1	289105
PAR	1	CNOT1	A5YKK6	A5YKK6	CCR4-NOT transcription complex subunit 1	289105
PAR	1	CNOT1	A5YKK6	A5YKK6	CCR4-NOT transcription complex subunit 1	289105
PAR	1	CNOT1	A5YKK6	A5YKK6	CCR4-NOT transcription complex subunit 1	289105
PAR	1	CNOT1	A5YKK6	A5YKK6	CCR4-NOT transcription complex subunit 1	289105
PAR	1	CNOT1	A5YKK6	A5YKK6	CCR4-NOT transcription complex subunit 1	289105
PAR	1	CNOT1	A5YKK6	A5YKK6	CCR4-NOT transcription complex subunit 1	289105
PAR	1	CNOT1	A5YKK6	A5YKK6	CCR4-NOT transcription complex subunit 1	289105
PAR	1	CNOT1	A5YKK6	A5YKK6	CCR4-NOT transcription complex subunit 1	289105
PAR	1	CNOT1	A5YKK6	A5YKK6	CCR4-NOT transcription complex subunit 1	289105
PAR	1	CNOT1	A5YKK6	A5YKK6	CCR4-NOT transcription complex subunit 1	289105
PAR	1	CNOT1	A5YKK6	A5YKK6	CCR4-NOT transcription complex subunit 1	289105
PAR	1	CNOT1	A5YKK6	A5YKK6	CCR4-NOT transcription complex subunit 1	289105
PAR	1	CNOT1	A5YKK6	A5YKK6	CCR4-NOT transcription complex subunit 1	289105
PAR	1	CNOT1	A5YKK6	A5YKK6	CCR4-NOT transcription complex subunit 1	289105
PAR	1	CNOT1	A5YKK6	A5YKK6	CCR4-NOT transcription complex subunit 1	289105
PAR	1	CNOT1	A5YKK6	A5YKK6	CCR4-NOT transcription complex subunit 1	289105
PAR	1	CNOT1	A5YKK6	A5YKK6	CCR4-NOT transcription complex subunit 1	289105
PAR	1	CNOT1	A5YKK6	A5YKK6	CCR4-NOT transcription complex subunit 1	289105
PAR	1	CNOT1	A5YKK6	A5YKK6	CCR4-NOT transcription complex subunit 1	289105
PAR	1	CNOT1	A5YKK6	A5YKK6	CCR4-NOT transcription complex subunit 1	289105
PAR	1	CNOT1	A5YKK6	A5YKK6	CCR4-NOT transcription complex subunit 1	289105
PAR	1	CNOT1	A5YKK6	A5YKK6	CCR4-NOT transcription complex subunit 1	289105
PAR	1	CNOT1	A5YKK6	A5YKK6	CCR4-NOT transcription complex subunit 1	289105
PAR	1	CNOT1	A5YKK6	A5YKK6	CCR4-NOT transcription complex subunit 1	289105
PAR	1	CNOT1	A5YKK6	A5YKK6	CCR4-NOT transcription complex subunit 1	289105
PAR	1	CNOT1	A5YKK6	A5YKK6	CCR4-NOT transcription complex subunit 1	289105
PAR	1	CNOT1	A5YKK6	A5YKK6	CCR4-NOT transcription complex subunit 1	289105
PAR	1	CNOT1	A5YKK6	A5YKK6	CCR4-NOT transcription complex subunit 1	289105
PAR	1	CNOT1	A5YKK6	A5YKK6	CCR4-NOT transcription complex subunit 1	289105
PAR	1	CNOT1	A5YKK6	A5YKK6	CCR4-NOT transcription complex subunit 1	289105
PAR	1	CNOT1	A5YKK6	A5YKK6	CCR4-NOT transcription complex subunit 1	289105
PAR	1	CNOT1	A5YKK6	A5YKK6	CCR4-NOT transcription complex subunit 1	289105
PAR	1	CNOT1	A5YKK6	A5YKK6	CCR4-NOT transcription complex subunit 1	289105
PAR	1	CNOT1	A5YKK6	A5YKK6	CCR4-NOT transcription complex subunit 1	289105
PAR	1	CNOT1	A5YKK6	A5YKK6	CCR4-NOT transcription complex subunit 1	289105
PAR	1	CNOT1	A5YKK6	A5YKK6	CCR4-NOT transcription complex subunit 1	289105
PAR	1	CNOT1	A5YKK6	A5YKK6	CCR4-NOT transcription complex subunit 1	289105
PAR	1	CNOT1	A5YKK6	A5YKK6	CCR4-NOT transcription complex subunit 1	289105
PAR	1	CNOT1	A5YKK6	A5YKK6	CCR4-NOT transcription complex subunit 1	289105
PAR	1	CNOT1	A5YKK6	A5YKK6	CCR4-NOT transcription complex subunit 1	289105
PAR	1	CNOT1	A5YKK6	A5YKK6	CCR4-NOT transcription complex subunit 1	289105
PAR	1	CNOT1	A5YKK6	A5YKK6	CCR4-NOT transcription complex subunit 1	289105
PAR	1	CNOT1	A5YKK6	A5YKK6	CCR4-NOT transcription complex subunit 1	289105
PAR	1	CNOT1	A5YKK6	A5YKK6	CCR4-NOT transcription complex subunit 1	289105
PAR	1	CNOT1	A5YKK6	A5YKK6	CCR4-NOT transcription complex subunit 1	289105
PAR	1	CNOT1	A5YKK6	A5YKK6	CCR4-NOT transcription complex subunit 1	289105
PAR	1	CNOT1	A5YKK6	A5YKK6	CCR4-NOT transcription complex subunit 1	289105
PAR	1	CNOT1	A5YKK6	A5YKK6	CCR4-NOT transcription complex subunit 1	289105
PAR	1	CNOT1	A5YKK6	A5YKK6	CCR4-NOT transcription complex subunit 1	289105
PAR	1	CNOT1	A5YKK6	A5YKK6	CCR4-NOT transcription complex subunit 1	289105
PAR	1	CNOT1	A5YKK6	A5YKK6	CCR4-NOT transcription complex subunit 1	289105
PAR	1	CNOT1	A5YKK6	A5YKK6	CCR4-NOT transcription complex subunit 1	289105
PAR	1	CNOT1	A5YKK6	A5YKK6	CCR4-NOT transcription complex subunit 1	289105
PAR	1	CNOT1	A5YKK6	A5YKK6	CCR4-NOT transcription complex subunit 1	289105
PAR	1	CNOT1	A5YKK6	A5YKK6	CCR4-NOT transcription complex subunit 1	289105
PAR	1	CNOT1	A5YKK6	A5YKK6	CCR4-NOT transcription complex subunit 1	289105
PAR	1	CNOT1	A5YKK6	A5YKK6	CCR4-NOT transcription complex subunit 1	289105
PAR	1	CNOT1	A5YKK6	A5YKK6	CCR4-NOT transcription complex subunit 1	289105
PAR	1	CNOT1	A5YKK6	A5YKK6	CCR4-NOT transcription complex subunit 1	289105
PAR	1	MAP1LC3B2;MAP1LC3B	A6NCE7;Q9GZQ8	A6NCE7;Q9GZQ8	Microtubule-associated protein 1 light chain 3 beta 2;Microtubule-associated protein 1 light chain 3 beta	58033.3
PAR	1	MAP1LC3B2;MAP1LC3B	A6NCE7;Q9GZQ8	A6NCE7;Q9GZQ8	Microtubule-associated protein 1 light chain 3 beta 2;Microtubule-associated protein 1 light chain 3 beta	58033.3
PAR	1	MAP1LC3B2;MAP1LC3B	A6NCE7;Q9GZQ8	A6NCE7;Q9GZQ8	Microtubule-associated protein 1 light chain 3 beta 2;Microtubule-associated protein 1 light chain 3 beta	58033.3
PAR	1	PGP	A6NDG6	A6NDG6	Glycerol-3-phosphate phosphatase	511352
PAR	1	PGP	A6NDG6	A6NDG6	Glycerol-3-phosphate phosphatase	511352
PAR	1	PGP	A6NDG6	A6NDG6	Glycerol-3-phosphate phosphatase	511352
PAR	1	PGP	A6NDG6	A6NDG6	Glycerol-3-phosphate phosphatase	511352
PAR	1	PGP	A6NDG6	A6NDG6	Glycerol-3-phosphate phosphatase	511352
PAR	1	PGP	A6NDG6	A6NDG6	Glycerol-3-phosphate phosphatase	511352
PAR	1	PGP	A6NDG6	A6NDG6	Glycerol-3-phosphate phosphatase	511352
PAR	1	PGP	A6NDG6	A6NDG6	Glycerol-3-phosphate phosphatase	511352
PAR	1	PGP	A6NDG6	A6NDG6	Glycerol-3-phosphate phosphatase	511352
PAR	1	PGP	A6NDG6	A6NDG6	Glycerol-3-phosphate phosphatase	511352
PAR	1	PGP	A6NDG6	A6NDG6	Glycerol-3-phosphate phosphatase	511352
PAR	1	PGP	A6NDG6	A6NDG6	Glycerol-3-phosphate phosphatase	511352
PAR	1	PGP	A6NDG6	A6NDG6	Glycerol-3-phosphate phosphatase	511352
PAR	1	PGP	A6NDG6	A6NDG6	Glycerol-3-phosphate phosphatase	511352
PAR	1	PGP	A6NDG6	A6NDG6	Glycerol-3-phosphate phosphatase	511352
PAR	1	PGP	A6NDG6	A6NDG6	Glycerol-3-phosphate phosphatase	511352
PAR	1	PGP	A6NDG6	A6NDG6	Glycerol-3-phosphate phosphatase	511352
PAR	1	PGP	A6NDG6	A6NDG6	Glycerol-3-phosphate phosphatase	511352
PAR	1	RIMOC1	A6NDU8	A6NDU8	RAB7A-interacting MON1-CCZ1 complex subunit 1	65270.1
PAR	1	RIMOC1	A6NDU8	A6NDU8	RAB7A-interacting MON1-CCZ1 complex subunit 1	65270.1
PAR	1	RIMOC1	A6NDU8	A6NDU8	RAB7A-interacting MON1-CCZ1 complex subunit 1	65270.1
PAR	1	RIMOC1	A6NDU8	A6NDU8	RAB7A-interacting MON1-CCZ1 complex subunit 1	65270.1
PAR	1	RIMOC1	A6NDU8	A6NDU8	RAB7A-interacting MON1-CCZ1 complex subunit 1	65270.1
PAR	1	RIMOC1	A6NDU8	A6NDU8	RAB7A-interacting MON1-CCZ1 complex subunit 1	65270.1
PAR	1	RIMOC1	A6NDU8	A6NDU8	RAB7A-interacting MON1-CCZ1 complex subunit 1	65270.1
PAR	1	RIMOC1	A6NDU8	A6NDU8	RAB7A-interacting MON1-CCZ1 complex subunit 1	65270.1
PAR	1	RIMOC1	A6NDU8	A6NDU8	RAB7A-interacting MON1-CCZ1 complex subunit 1	65270.1
PAR	1	RIMOC1	A6NDU8	A6NDU8	RAB7A-interacting MON1-CCZ1 complex subunit 1	65270.1
PAR	1	RIMOC1	A6NDU8	A6NDU8	RAB7A-interacting MON1-CCZ1 complex subunit 1	65270.1
PAR	1	RIMOC1	A6NDU8	A6NDU8	RAB7A-interacting MON1-CCZ1 complex subunit 1	65270.1
PAR	1	RIMOC1	A6NDU8	A6NDU8	RAB7A-interacting MON1-CCZ1 complex subunit 1	65270.1
PAR	1	RIMOC1	A6NDU8	A6NDU8	RAB7A-interacting MON1-CCZ1 complex subunit 1	65270.1
PAR	1	RIMOC1	A6NDU8	A6NDU8	RAB7A-interacting MON1-CCZ1 complex subunit 1	65270.1
PAR	1	RIMOC1	A6NDU8	A6NDU8	RAB7A-interacting MON1-CCZ1 complex subunit 1	65270.1
PAR	1	RIMOC1	A6NDU8	A6NDU8	RAB7A-interacting MON1-CCZ1 complex subunit 1	65270.1
PAR	1	RCCD1	A6NED2	A6NED2	RCC1 domain-containing protein 1	64491.9
PAR	1	RCCD1	A6NED2	A6NED2	RCC1 domain-containing protein 1	64491.9
PAR	1	RCCD1	A6NED2	A6NED2	RCC1 domain-containing protein 1	64491.9
PAR	1	RCCD1	A6NED2	A6NED2	RCC1 domain-containing protein 1	64491.9
PAR	1	RCCD1	A6NED2	A6NED2	RCC1 domain-containing protein 1	64491.9
PAR	1	RCCD1	A6NED2	A6NED2	RCC1 domain-containing protein 1	64491.9
PAR	1	RCCD1	A6NED2	A6NED2	RCC1 domain-containing protein 1	64491.9
PAR	1	RCCD1	A6NED2	A6NED2	RCC1 domain-containing protein 1	64491.9
PAR	1	RCCD1	A6NED2	A6NED2	RCC1 domain-containing protein 1	64491.9
PAR	1	RCCD1	A6NED2	A6NED2	RCC1 domain-containing protein 1	64491.9
PAR	1	NEMP2	A6NFY4	A6NFY4	Nuclear envelope integral membrane protein 2	14750.4
PAR	1	NEMP2	A6NFY4	A6NFY4	Nuclear envelope integral membrane protein 2	14750.4
PAR	1	NEMP2	A6NFY4	A6NFY4	Nuclear envelope integral membrane protein 2	14750.4
PAR	1	TUBAL3	A6NHL2	A6NHL2	Tubulin alpha chain-like 3	6.77792e+06
PAR	1	TUBAL3	A6NHL2	A6NHL2	Tubulin alpha chain-like 3	6.77792e+06
PAR	1	TUBAL3	A6NHL2	A6NHL2	Tubulin alpha chain-like 3	6.77792e+06
PAR	1	SMCHD1	A6NHR9	A6NHR9	Structural maintenance of chromosomes flexible hinge domain-containing protein 1	261466
PAR	1	SMCHD1	A6NHR9	A6NHR9	Structural maintenance of chromosomes flexible hinge domain-containing protein 1	261466
PAR	1	SMCHD1	A6NHR9	A6NHR9	Structural maintenance of chromosomes flexible hinge domain-containing protein 1	261466
PAR	1	SMCHD1	A6NHR9	A6NHR9	Structural maintenance of chromosomes flexible hinge domain-containing protein 1	261466
PAR	1	SMCHD1	A6NHR9	A6NHR9	Structural maintenance of chromosomes flexible hinge domain-containing protein 1	261466
PAR	1	SMCHD1	A6NHR9	A6NHR9	Structural maintenance of chromosomes flexible hinge domain-containing protein 1	261466
PAR	1	SMCHD1	A6NHR9	A6NHR9	Structural maintenance of chromosomes flexible hinge domain-containing protein 1	261466
PAR	1	SMCHD1	A6NHR9	A6NHR9	Structural maintenance of chromosomes flexible hinge domain-containing protein 1	261466
PAR	1	SMCHD1	A6NHR9	A6NHR9	Structural maintenance of chromosomes flexible hinge domain-containing protein 1	261466
PAR	1	SMCHD1	A6NHR9	A6NHR9	Structural maintenance of chromosomes flexible hinge domain-containing protein 1	261466
PAR	1	SMCHD1	A6NHR9	A6NHR9	Structural maintenance of chromosomes flexible hinge domain-containing protein 1	261466
PAR	1	SMCHD1	A6NHR9	A6NHR9	Structural maintenance of chromosomes flexible hinge domain-containing protein 1	261466
PAR	1	SMCHD1	A6NHR9	A6NHR9	Structural maintenance of chromosomes flexible hinge domain-containing protein 1	261466
PAR	1	SMCHD1	A6NHR9	A6NHR9	Structural maintenance of chromosomes flexible hinge domain-containing protein 1	261466
PAR	1	SMCHD1	A6NHR9	A6NHR9	Structural maintenance of chromosomes flexible hinge domain-containing protein 1	261466
PAR	1	SMCHD1	A6NHR9	A6NHR9	Structural maintenance of chromosomes flexible hinge domain-containing protein 1	261466
PAR	1	SMCHD1	A6NHR9	A6NHR9	Structural maintenance of chromosomes flexible hinge domain-containing protein 1	261466
PAR	1	SMCHD1	A6NHR9	A6NHR9	Structural maintenance of chromosomes flexible hinge domain-containing protein 1	261466
PAR	1	SMCHD1	A6NHR9	A6NHR9	Structural maintenance of chromosomes flexible hinge domain-containing protein 1	261466
PAR	1	SMCHD1	A6NHR9	A6NHR9	Structural maintenance of chromosomes flexible hinge domain-containing protein 1	261466
PAR	1	SMCHD1	A6NHR9	A6NHR9	Structural maintenance of chromosomes flexible hinge domain-containing protein 1	261466
PAR	1	SMCHD1	A6NHR9	A6NHR9	Structural maintenance of chromosomes flexible hinge domain-containing protein 1	261466
PAR	1	SMCHD1	A6NHR9	A6NHR9	Structural maintenance of chromosomes flexible hinge domain-containing protein 1	261466
PAR	1	SMCHD1	A6NHR9	A6NHR9	Structural maintenance of chromosomes flexible hinge domain-containing protein 1	261466
PAR	1	SMCHD1	A6NHR9	A6NHR9	Structural maintenance of chromosomes flexible hinge domain-containing protein 1	261466
PAR	1	SMCHD1	A6NHR9	A6NHR9	Structural maintenance of chromosomes flexible hinge domain-containing protein 1	261466
PAR	1	SMCHD1	A6NHR9	A6NHR9	Structural maintenance of chromosomes flexible hinge domain-containing protein 1	261466
PAR	1	SMCHD1	A6NHR9	A6NHR9	Structural maintenance of chromosomes flexible hinge domain-containing protein 1	261466
PAR	1	SMCHD1	A6NHR9	A6NHR9	Structural maintenance of chromosomes flexible hinge domain-containing protein 1	261466
PAR	1	SMCHD1	A6NHR9	A6NHR9	Structural maintenance of chromosomes flexible hinge domain-containing protein 1	261466
PAR	1	SMCHD1	A6NHR9	A6NHR9	Structural maintenance of chromosomes flexible hinge domain-containing protein 1	261466
PAR	1	SMCHD1	A6NHR9	A6NHR9	Structural maintenance of chromosomes flexible hinge domain-containing protein 1	261466
PAR	1	SMCHD1	A6NHR9	A6NHR9	Structural maintenance of chromosomes flexible hinge domain-containing protein 1	261466
PAR	1	SMCHD1	A6NHR9	A6NHR9	Structural maintenance of chromosomes flexible hinge domain-containing protein 1	261466
PAR	1	SMCHD1	A6NHR9	A6NHR9	Structural maintenance of chromosomes flexible hinge domain-containing protein 1	261466
PAR	1	SMCHD1	A6NHR9	A6NHR9	Structural maintenance of chromosomes flexible hinge domain-containing protein 1	261466
PAR	1	SMCHD1	A6NHR9	A6NHR9	Structural maintenance of chromosomes flexible hinge domain-containing protein 1	261466
PAR	1	SMCHD1	A6NHR9	A6NHR9	Structural maintenance of chromosomes flexible hinge domain-containing protein 1	261466
PAR	1	SMCHD1	A6NHR9	A6NHR9	Structural maintenance of chromosomes flexible hinge domain-containing protein 1	261466
PAR	1	SMCHD1	A6NHR9	A6NHR9	Structural maintenance of chromosomes flexible hinge domain-containing protein 1	261466
PAR	1	SMCHD1	A6NHR9	A6NHR9	Structural maintenance of chromosomes flexible hinge domain-containing protein 1	261466
PAR	1	SMCHD1	A6NHR9	A6NHR9	Structural maintenance of chromosomes flexible hinge domain-containing protein 1	261466
PAR	1	SMCHD1	A6NHR9	A6NHR9	Structural maintenance of chromosomes flexible hinge domain-containing protein 1	261466
PAR	1	SMCHD1	A6NHR9	A6NHR9	Structural maintenance of chromosomes flexible hinge domain-containing protein 1	261466
PAR	1	SMCHD1	A6NHR9	A6NHR9	Structural maintenance of chromosomes flexible hinge domain-containing protein 1	261466
PAR	1	SMCHD1	A6NHR9	A6NHR9	Structural maintenance of chromosomes flexible hinge domain-containing protein 1	261466
PAR	1	SMCHD1	A6NHR9	A6NHR9	Structural maintenance of chromosomes flexible hinge domain-containing protein 1	261466
PAR	1	SMCHD1	A6NHR9	A6NHR9	Structural maintenance of chromosomes flexible hinge domain-containing protein 1	261466
PAR	1	SMCHD1	A6NHR9	A6NHR9	Structural maintenance of chromosomes flexible hinge domain-containing protein 1	261466
PAR	1	SMCHD1	A6NHR9	A6NHR9	Structural maintenance of chromosomes flexible hinge domain-containing protein 1	261466
PAR	1	SMCHD1	A6NHR9	A6NHR9	Structural maintenance of chromosomes flexible hinge domain-containing protein 1	261466
PAR	1	SMCHD1	A6NHR9	A6NHR9	Structural maintenance of chromosomes flexible hinge domain-containing protein 1	261466
PAR	1	SMCHD1	A6NHR9	A6NHR9	Structural maintenance of chromosomes flexible hinge domain-containing protein 1	261466
PAR	1	SMCHD1	A6NHR9	A6NHR9	Structural maintenance of chromosomes flexible hinge domain-containing protein 1	261466
PAR	1	SMCHD1	A6NHR9	A6NHR9	Structural maintenance of chromosomes flexible hinge domain-containing protein 1	261466
PAR	1	SMCHD1	A6NHR9	A6NHR9	Structural maintenance of chromosomes flexible hinge domain-containing protein 1	261466
PAR	1	SMCHD1	A6NHR9	A6NHR9	Structural maintenance of chromosomes flexible hinge domain-containing protein 1	261466
PAR	1	SMCHD1	A6NHR9	A6NHR9	Structural maintenance of chromosomes flexible hinge domain-containing protein 1	261466
PAR	1	SMCHD1	A6NHR9	A6NHR9	Structural maintenance of chromosomes flexible hinge domain-containing protein 1	261466
PAR	1	SMCHD1	A6NHR9	A6NHR9	Structural maintenance of chromosomes flexible hinge domain-containing protein 1	261466
PAR	1	SMCHD1	A6NHR9	A6NHR9	Structural maintenance of chromosomes flexible hinge domain-containing protein 1	261466
PAR	1	SMCHD1	A6NHR9	A6NHR9	Structural maintenance of chromosomes flexible hinge domain-containing protein 1	261466
PAR	1	SMCHD1	A6NHR9	A6NHR9	Structural maintenance of chromosomes flexible hinge domain-containing protein 1	261466
PAR	1	SMCHD1	A6NHR9	A6NHR9	Structural maintenance of chromosomes flexible hinge domain-containing protein 1	261466
PAR	1	SMCHD1	A6NHR9	A6NHR9	Structural maintenance of chromosomes flexible hinge domain-containing protein 1	261466
PAR	1	SMCHD1	A6NHR9	A6NHR9	Structural maintenance of chromosomes flexible hinge domain-containing protein 1	261466
PAR	1	SMCHD1	A6NHR9	A6NHR9	Structural maintenance of chromosomes flexible hinge domain-containing protein 1	261466
PAR	1	SMCHD1	A6NHR9	A6NHR9	Structural maintenance of chromosomes flexible hinge domain-containing protein 1	261466
PAR	1	SMCHD1	A6NHR9	A6NHR9	Structural maintenance of chromosomes flexible hinge domain-containing protein 1	261466
PAR	1	SMCHD1	A6NHR9	A6NHR9	Structural maintenance of chromosomes flexible hinge domain-containing protein 1	261466
PAR	1	SMCHD1	A6NHR9	A6NHR9	Structural maintenance of chromosomes flexible hinge domain-containing protein 1	261466
PAR	1	SMCHD1	A6NHR9	A6NHR9	Structural maintenance of chromosomes flexible hinge domain-containing protein 1	261466
PAR	1	SMCHD1	A6NHR9	A6NHR9	Structural maintenance of chromosomes flexible hinge domain-containing protein 1	261466
PAR	1	SMCHD1	A6NHR9	A6NHR9	Structural maintenance of chromosomes flexible hinge domain-containing protein 1	261466
PAR	1	SMCHD1	A6NHR9	A6NHR9	Structural maintenance of chromosomes flexible hinge domain-containing protein 1	261466
PAR	1	SMCHD1	A6NHR9	A6NHR9	Structural maintenance of chromosomes flexible hinge domain-containing protein 1	261466
PAR	1	SMCHD1	A6NHR9	A6NHR9	Structural maintenance of chromosomes flexible hinge domain-containing protein 1	261466
PAR	1	SMCHD1	A6NHR9	A6NHR9	Structural maintenance of chromosomes flexible hinge domain-containing protein 1	261466
PAR	1	SMCHD1	A6NHR9	A6NHR9	Structural maintenance of chromosomes flexible hinge domain-containing protein 1	261466
PAR	1	SMCHD1	A6NHR9	A6NHR9	Structural maintenance of chromosomes flexible hinge domain-containing protein 1	261466
PAR	1	SMCHD1	A6NHR9	A6NHR9	Structural maintenance of chromosomes flexible hinge domain-containing protein 1	261466
PAR	1	SMCHD1	A6NHR9	A6NHR9	Structural maintenance of chromosomes flexible hinge domain-containing protein 1	261466
PAR	1	SMCHD1	A6NHR9	A6NHR9	Structural maintenance of chromosomes flexible hinge domain-containing protein 1	261466
PAR	1	SMCHD1	A6NHR9	A6NHR9	Structural maintenance of chromosomes flexible hinge domain-containing protein 1	261466
PAR	1	SMCHD1	A6NHR9	A6NHR9	Structural maintenance of chromosomes flexible hinge domain-containing protein 1	261466
PAR	1	SMCHD1	A6NHR9	A6NHR9	Structural maintenance of chromosomes flexible hinge domain-containing protein 1	261466
PAR	1	SMCHD1	A6NHR9	A6NHR9	Structural maintenance of chromosomes flexible hinge domain-containing protein 1	261466
PAR	1	SMCHD1	A6NHR9	A6NHR9	Structural maintenance of chromosomes flexible hinge domain-containing protein 1	261466
PAR	1	SMCHD1	A6NHR9	A6NHR9	Structural maintenance of chromosomes flexible hinge domain-containing protein 1	261466
PAR	1	SMCHD1	A6NHR9	A6NHR9	Structural maintenance of chromosomes flexible hinge domain-containing protein 1	261466
PAR	1	SMCHD1	A6NHR9	A6NHR9	Structural maintenance of chromosomes flexible hinge domain-containing protein 1	261466
PAR	1	SMCHD1	A6NHR9	A6NHR9	Structural maintenance of chromosomes flexible hinge domain-containing protein 1	261466
PAR	1	SMCHD1	A6NHR9	A6NHR9	Structural maintenance of chromosomes flexible hinge domain-containing protein 1	261466
PAR	1	SMCHD1	A6NHR9	A6NHR9	Structural maintenance of chromosomes flexible hinge domain-containing protein 1	261466
PAR	1	SMCHD1	A6NHR9	A6NHR9	Structural maintenance of chromosomes flexible hinge domain-containing protein 1	261466
PAR	1	SMCHD1	A6NHR9	A6NHR9	Structural maintenance of chromosomes flexible hinge domain-containing protein 1	261466
PAR	1	SMCHD1	A6NHR9	A6NHR9	Structural maintenance of chromosomes flexible hinge domain-containing protein 1	261466
PAR	1	SMCHD1	A6NHR9	A6NHR9	Structural maintenance of chromosomes flexible hinge domain-containing protein 1	261466
PAR	1	SMCHD1	A6NHR9	A6NHR9	Structural maintenance of chromosomes flexible hinge domain-containing protein 1	261466
PAR	1	SMCHD1	A6NHR9	A6NHR9	Structural maintenance of chromosomes flexible hinge domain-containing protein 1	261466
PAR	1	SMCHD1	A6NHR9	A6NHR9	Structural maintenance of chromosomes flexible hinge domain-containing protein 1	261466
PAR	1	SMCHD1	A6NHR9	A6NHR9	Structural maintenance of chromosomes flexible hinge domain-containing protein 1	261466
PAR	1	SMCHD1	A6NHR9	A6NHR9	Structural maintenance of chromosomes flexible hinge domain-containing protein 1	261466
PAR	1	SMCHD1	A6NHR9	A6NHR9	Structural maintenance of chromosomes flexible hinge domain-containing protein 1	261466
PAR	1	CASTOR2	A6NHX0	A6NHX0	Cytosolic arginine sensor for mTORC1 subunit 2	33793.8
PAR	1	CASTOR2	A6NHX0	A6NHX0	Cytosolic arginine sensor for mTORC1 subunit 2	33793.8
PAR	1	CASTOR2	A6NHX0	A6NHX0	Cytosolic arginine sensor for mTORC1 subunit 2	33793.8
PAR	1	CASTOR2	A6NHX0	A6NHX0	Cytosolic arginine sensor for mTORC1 subunit 2	33793.8
PAR	1	CASTOR2	A6NHX0	A6NHX0	Cytosolic arginine sensor for mTORC1 subunit 2	33793.8
PAR	1	CASTOR2	A6NHX0	A6NHX0	Cytosolic arginine sensor for mTORC1 subunit 2	33793.8
PAR	1	CASTOR2	A6NHX0	A6NHX0	Cytosolic arginine sensor for mTORC1 subunit 2	33793.8
PAR	1	CASTOR2	A6NHX0	A6NHX0	Cytosolic arginine sensor for mTORC1 subunit 2	33793.8
PAR	1	UNC119B	A6NIH7	A6NIH7	Protein unc-119 homolog B	49002.7
PAR	1	UNC119B	A6NIH7	A6NIH7	Protein unc-119 homolog B	49002.7
PAR	1	UNC119B	A6NIH7	A6NIH7	Protein unc-119 homolog B	49002.7
PAR	1	UNC119B	A6NIH7	A6NIH7	Protein unc-119 homolog B	49002.7
PAR	1	UNC119B	A6NIH7	A6NIH7	Protein unc-119 homolog B	49002.7
PAR	1	UNC119B	A6NIH7	A6NIH7	Protein unc-119 homolog B	49002.7
PAR	1	UNC119B	A6NIH7	A6NIH7	Protein unc-119 homolog B	49002.7
PAR	1	METTL15	A6NJ78	A6NJ78	12S rRNA N(4)-cytidine methyltransferase METTL15	61770.8
PAR	1	METTL15	A6NJ78	A6NJ78	12S rRNA N(4)-cytidine methyltransferase METTL15	61770.8
PAR	1	METTL15	A6NJ78	A6NJ78	12S rRNA N(4)-cytidine methyltransferase METTL15	61770.8
PAR	1	METTL15	A6NJ78	A6NJ78	12S rRNA N(4)-cytidine methyltransferase METTL15	61770.8
PAR	1	METTL15	A6NJ78	A6NJ78	12S rRNA N(4)-cytidine methyltransferase METTL15	61770.8
PAR	1	METTL15	A6NJ78	A6NJ78	12S rRNA N(4)-cytidine methyltransferase METTL15	61770.8
PAR	1	METTL15	A6NJ78	A6NJ78	12S rRNA N(4)-cytidine methyltransferase METTL15	61770.8
PAR	1	METTL15	A6NJ78	A6NJ78	12S rRNA N(4)-cytidine methyltransferase METTL15	61770.8
PAR	1	METTL15	A6NJ78	A6NJ78	12S rRNA N(4)-cytidine methyltransferase METTL15	61770.8
PAR	1	METTL15	A6NJ78	A6NJ78	12S rRNA N(4)-cytidine methyltransferase METTL15	61770.8
PAR	1	METTL15	A6NJ78	A6NJ78	12S rRNA N(4)-cytidine methyltransferase METTL15	61770.8
PAR	1	METTL15	A6NJ78	A6NJ78	12S rRNA N(4)-cytidine methyltransferase METTL15	61770.8
PAR	1	METTL15	A6NJ78	A6NJ78	12S rRNA N(4)-cytidine methyltransferase METTL15	61770.8
PAR	1	CCDC85C	A6NKD9	A6NKD9	Coiled-coil domain-containing protein 85C	16567.1
PAR	1	CCDC85C	A6NKD9	A6NKD9	Coiled-coil domain-containing protein 85C	16567.1
PAR	1	CCDC85C	A6NKD9	A6NKD9	Coiled-coil domain-containing protein 85C	16567.1
PAR	1	CCDC85C	A6NKD9	A6NKD9	Coiled-coil domain-containing protein 85C	16567.1
PAR	1	CCDC85C	A6NKD9	A6NKD9	Coiled-coil domain-containing protein 85C	16567.1
PAR	1	CCDC85C	A6NKD9	A6NKD9	Coiled-coil domain-containing protein 85C	16567.1
PAR	1	CCDC85C	A6NKD9	A6NKD9	Coiled-coil domain-containing protein 85C	16567.1
PAR	1	CCDC85C	A6NKD9	A6NKD9	Coiled-coil domain-containing protein 85C	16567.1
PAR	1	CCDC85C	A6NKD9	A6NKD9	Coiled-coil domain-containing protein 85C	16567.1
PAR	1	CCDC85C	A6NKD9	A6NKD9	Coiled-coil domain-containing protein 85C	16567.1
PAR	1	SAC3D1	A6NKF1	A6NKF1	SAC3 domain-containing protein 1	119337
PAR	1	SAC3D1	A6NKF1	A6NKF1	SAC3 domain-containing protein 1	119337
PAR	1	SAC3D1	A6NKF1	A6NKF1	SAC3 domain-containing protein 1	119337
PAR	1	SAC3D1	A6NKF1	A6NKF1	SAC3 domain-containing protein 1	119337
PAR	1	SAC3D1	A6NKF1	A6NKF1	SAC3 domain-containing protein 1	119337
PAR	1	SAC3D1	A6NKF1	A6NKF1	SAC3 domain-containing protein 1	119337
PAR	1	SAC3D1	A6NKF1	A6NKF1	SAC3 domain-containing protein 1	119337
PAR	1	SAC3D1	A6NKF1	A6NKF1	SAC3 domain-containing protein 1	119337
PAR	1	SAC3D1	A6NKF1	A6NKF1	SAC3 domain-containing protein 1	119337
PAR	1	SAC3D1	A6NKF1	A6NKF1	SAC3 domain-containing protein 1	119337
PAR	1	SAC3D1	A6NKF1	A6NKF1	SAC3 domain-containing protein 1	119337
PAR	1	SAC3D1	A6NKF1	A6NKF1	SAC3 domain-containing protein 1	119337
PAR	1	SAC3D1	A6NKF1	A6NKF1	SAC3 domain-containing protein 1	119337
PAR	1	SAC3D1	A6NKF1	A6NKF1	SAC3 domain-containing protein 1	119337
PAR	1	RTL8C	A6ZKI3	A6ZKI3	Retrotransposon Gag-like protein 8C	337314
PAR	1	RTL8C	A6ZKI3	A6ZKI3	Retrotransposon Gag-like protein 8C	337314
PAR	1	RTL8C	A6ZKI3	A6ZKI3	Retrotransposon Gag-like protein 8C	337314
PAR	1	RTL8C	A6ZKI3	A6ZKI3	Retrotransposon Gag-like protein 8C	337314
PAR	1	RTL8C	A6ZKI3	A6ZKI3	Retrotransposon Gag-like protein 8C	337314
PAR	1	RTL8C	A6ZKI3	A6ZKI3	Retrotransposon Gag-like protein 8C	337314
PAR	1	RTL8C	A6ZKI3	A6ZKI3	Retrotransposon Gag-like protein 8C	337314
PAR	1	RTL8C	A6ZKI3	A6ZKI3	Retrotransposon Gag-like protein 8C	337314
PAR	1	RTL8C	A6ZKI3	A6ZKI3	Retrotransposon Gag-like protein 8C	337314
PAR	1	RTL8C	A6ZKI3	A6ZKI3	Retrotransposon Gag-like protein 8C	337314
PAR	1	ZSWIM8	A7E2V4	A7E2V4	Zinc finger SWIM domain-containing protein 8	22106.7
PAR	1	ZSWIM8	A7E2V4	A7E2V4	Zinc finger SWIM domain-containing protein 8	22106.7
PAR	1	ZSWIM8	A7E2V4	A7E2V4	Zinc finger SWIM domain-containing protein 8	22106.7
PAR	1	ZSWIM8	A7E2V4	A7E2V4	Zinc finger SWIM domain-containing protein 8	22106.7
PAR	1	ZSWIM8	A7E2V4	A7E2V4	Zinc finger SWIM domain-containing protein 8	22106.7
PAR	1	ZSWIM8	A7E2V4	A7E2V4	Zinc finger SWIM domain-containing protein 8	22106.7
PAR	1	ZSWIM8	A7E2V4	A7E2V4	Zinc finger SWIM domain-containing protein 8	22106.7
PAR	1	ZSWIM8	A7E2V4	A7E2V4	Zinc finger SWIM domain-containing protein 8	22106.7
PAR	1	ZSWIM8	A7E2V4	A7E2V4	Zinc finger SWIM domain-containing protein 8	22106.7
PAR	1	ZSWIM8	A7E2V4	A7E2V4	Zinc finger SWIM domain-containing protein 8	22106.7
PAR	1	ZSWIM8	A7E2V4	A7E2V4	Zinc finger SWIM domain-containing protein 8	22106.7
PAR	1	ZSWIM8	A7E2V4	A7E2V4	Zinc finger SWIM domain-containing protein 8	22106.7
PAR	1	ZSWIM8	A7E2V4	A7E2V4	Zinc finger SWIM domain-containing protein 8	22106.7
PAR	1	ZSWIM8	A7E2V4	A7E2V4	Zinc finger SWIM domain-containing protein 8	22106.7
PAR	1	ZSWIM8	A7E2V4	A7E2V4	Zinc finger SWIM domain-containing protein 8	22106.7
PAR	1	ZSWIM8	A7E2V4	A7E2V4	Zinc finger SWIM domain-containing protein 8	22106.7
PAR	1	POM121C	A8CG34	A8CG34	Nuclear envelope pore membrane protein POM 121C	77381.1
PAR	1	POM121C	A8CG34	A8CG34	Nuclear envelope pore membrane protein POM 121C	77381.1
PAR	1	POM121C	A8CG34	A8CG34	Nuclear envelope pore membrane protein POM 121C	77381.1
PAR	1	POM121C	A8CG34	A8CG34	Nuclear envelope pore membrane protein POM 121C	77381.1
PAR	1	POM121C	A8CG34	A8CG34	Nuclear envelope pore membrane protein POM 121C	77381.1
PAR	1	POM121C	A8CG34	A8CG34	Nuclear envelope pore membrane protein POM 121C	77381.1
PAR	1	POM121C	A8CG34	A8CG34	Nuclear envelope pore membrane protein POM 121C	77381.1
PAR	1	POM121C	A8CG34	A8CG34	Nuclear envelope pore membrane protein POM 121C	77381.1
PAR	1	POM121C	A8CG34	A8CG34	Nuclear envelope pore membrane protein POM 121C	77381.1
PAR	1	POM121C	A8CG34	A8CG34	Nuclear envelope pore membrane protein POM 121C	77381.1
PAR	1	POM121C	A8CG34	A8CG34	Nuclear envelope pore membrane protein POM 121C	77381.1
PAR	1	POM121C	A8CG34	A8CG34	Nuclear envelope pore membrane protein POM 121C	77381.1
PAR	1	POM121C	A8CG34	A8CG34	Nuclear envelope pore membrane protein POM 121C	77381.1
PAR	1	POM121C	A8CG34	A8CG34	Nuclear envelope pore membrane protein POM 121C	77381.1
PAR	1	POM121C	A8CG34	A8CG34	Nuclear envelope pore membrane protein POM 121C	77381.1
PAR	1	POM121C	A8CG34	A8CG34	Nuclear envelope pore membrane protein POM 121C	77381.1
PAR	1	POM121C	A8CG34	A8CG34	Nuclear envelope pore membrane protein POM 121C	77381.1
PAR	1	POM121C	A8CG34	A8CG34	Nuclear envelope pore membrane protein POM 121C	77381.1
PAR	1	POM121C	A8CG34	A8CG34	Nuclear envelope pore membrane protein POM 121C	77381.1
PAR	1	POM121C	A8CG34	A8CG34	Nuclear envelope pore membrane protein POM 121C	77381.1
PAR	1	DDX11L8	A8MPP1	A8MPP1	Putative ATP-dependent DNA helicase DDX11-like protein 8	23957.1
PAR	1	DDX11L8	A8MPP1	A8MPP1	Putative ATP-dependent DNA helicase DDX11-like protein 8	23957.1
PAR	1	PHF20L1	A8MW92	A8MW92	PHD finger protein 20-like protein 1	14536
PAR	1	PHF20L1	A8MW92	A8MW92	PHD finger protein 20-like protein 1	14536
PAR	1	PHF20L1	A8MW92	A8MW92	PHD finger protein 20-like protein 1	14536
PAR	1	SNRPGP15;SNRPG	A8MWD9;P62308	A8MWD9;P62308	Putative small nuclear ribonucleoprotein G-like protein 15;Small nuclear ribonucleoprotein G	654958
PAR	1	SNRPGP15;SNRPG	A8MWD9;P62308	A8MWD9;P62308	Putative small nuclear ribonucleoprotein G-like protein 15;Small nuclear ribonucleoprotein G	654958
PAR	1	SNRPGP15;SNRPG	A8MWD9;P62308	A8MWD9;P62308	Putative small nuclear ribonucleoprotein G-like protein 15;Small nuclear ribonucleoprotein G	654958
PAR	1	SNRPGP15;SNRPG	A8MWD9;P62308	A8MWD9;P62308	Putative small nuclear ribonucleoprotein G-like protein 15;Small nuclear ribonucleoprotein G	654958
PAR	1	SNRPGP15;SNRPG	A8MWD9;P62308	A8MWD9;P62308	Putative small nuclear ribonucleoprotein G-like protein 15;Small nuclear ribonucleoprotein G	654958
PAR	1	NUDT19	A8MXV4	A8MXV4	Acyl-coenzyme A diphosphatase NUDT19	36967.9
PAR	1	NUDT19	A8MXV4	A8MXV4	Acyl-coenzyme A diphosphatase NUDT19	36967.9
PAR	1	NUDT19	A8MXV4	A8MXV4	Acyl-coenzyme A diphosphatase NUDT19	36967.9
PAR	1	NUDT19	A8MXV4	A8MXV4	Acyl-coenzyme A diphosphatase NUDT19	36967.9
PAR	1	NUDT19	A8MXV4	A8MXV4	Acyl-coenzyme A diphosphatase NUDT19	36967.9
PAR	1	NUDT19	A8MXV4	A8MXV4	Acyl-coenzyme A diphosphatase NUDT19	36967.9
PAR	1	NUDT19	A8MXV4	A8MXV4	Acyl-coenzyme A diphosphatase NUDT19	36967.9
PAR	1	NUDT19	A8MXV4	A8MXV4	Acyl-coenzyme A diphosphatase NUDT19	36967.9
PAR	1	NUDT19	A8MXV4	A8MXV4	Acyl-coenzyme A diphosphatase NUDT19	36967.9
PAR	1	NUDT19	A8MXV4	A8MXV4	Acyl-coenzyme A diphosphatase NUDT19	36967.9
PAR	1	NUDT19	A8MXV4	A8MXV4	Acyl-coenzyme A diphosphatase NUDT19	36967.9
PAR	1	NUDT19	A8MXV4	A8MXV4	Acyl-coenzyme A diphosphatase NUDT19	36967.9
PAR	1	NUDT19	A8MXV4	A8MXV4	Acyl-coenzyme A diphosphatase NUDT19	36967.9
PAR	1	NUDT19	A8MXV4	A8MXV4	Acyl-coenzyme A diphosphatase NUDT19	36967.9
PAR	1	KPNA7	A9QM74	A9QM74	Importin subunit alpha-8	17030.3
PAR	1	KPNA7	A9QM74	A9QM74	Importin subunit alpha-8	17030.3
PAR	1	MIF4GD	A9UHW6	A9UHW6	MIF4G domain-containing protein	26685.1
PAR	1	MIF4GD	A9UHW6	A9UHW6	MIF4G domain-containing protein	26685.1
PAR	1	MIF4GD	A9UHW6	A9UHW6	MIF4G domain-containing protein	26685.1
PAR	1	MIF4GD	A9UHW6	A9UHW6	MIF4G domain-containing protein	26685.1
PAR	1	MIF4GD	A9UHW6	A9UHW6	MIF4G domain-containing protein	26685.1
PAR	1	RABGAP1L	B7ZAP0	B7ZAP0	Rab GTPase-activating protein 1-like, isoform 10	6697.52
PAR	1	RABGAP1L	B7ZAP0	B7ZAP0	Rab GTPase-activating protein 1-like, isoform 10	6697.52
PAR	1	GPR89A;GPR89B	B7ZAQ6;P0CG08	B7ZAQ6;P0CG08	Golgi pH regulator A;Golgi pH regulator B	43093.5
PAR	1	GPR89A;GPR89B	B7ZAQ6;P0CG08	B7ZAQ6;P0CG08	Golgi pH regulator A;Golgi pH regulator B	43093.5
PAR	1	GPR89A;GPR89B	B7ZAQ6;P0CG08	B7ZAQ6;P0CG08	Golgi pH regulator A;Golgi pH regulator B	43093.5
PAR	1	GPR89A;GPR89B	B7ZAQ6;P0CG08	B7ZAQ6;P0CG08	Golgi pH regulator A;Golgi pH regulator B	43093.5
PAR	1	GPR89A;GPR89B	B7ZAQ6;P0CG08	B7ZAQ6;P0CG08	Golgi pH regulator A;Golgi pH regulator B	43093.5
PAR	1	GPR89A;GPR89B	B7ZAQ6;P0CG08	B7ZAQ6;P0CG08	Golgi pH regulator A;Golgi pH regulator B	43093.5
PAR	1	GPR89A;GPR89B	B7ZAQ6;P0CG08	B7ZAQ6;P0CG08	Golgi pH regulator A;Golgi pH regulator B	43093.5
PAR	1	GPR89A;GPR89B	B7ZAQ6;P0CG08	B7ZAQ6;P0CG08	Golgi pH regulator A;Golgi pH regulator B	43093.5
PAR	1	PPP1R3G	B7ZBB8	B7ZBB8	Protein phosphatase 1 regulatory subunit 3G	8443.87
PAR	1	PPP1R3G	B7ZBB8	B7ZBB8	Protein phosphatase 1 regulatory subunit 3G	8443.87
PAR	1	PPP1R3G	B7ZBB8	B7ZBB8	Protein phosphatase 1 regulatory subunit 3G	8443.87
PAR	1	WASH3P;WASH2P	C4AMC7;Q6VEQ5	C4AMC7;Q6VEQ5	Putative WAS protein family homolog 3;WAS protein family homolog 2	63653.1
PAR	1	WASH3P;WASH2P	C4AMC7;Q6VEQ5	C4AMC7;Q6VEQ5	Putative WAS protein family homolog 3;WAS protein family homolog 2	63653.1
PAR	1	WASH3P;WASH2P	C4AMC7;Q6VEQ5	C4AMC7;Q6VEQ5	Putative WAS protein family homolog 3;WAS protein family homolog 2	63653.1
PAR	1	WASH3P;WASH2P	C4AMC7;Q6VEQ5	C4AMC7;Q6VEQ5	Putative WAS protein family homolog 3;WAS protein family homolog 2	63653.1
PAR	1	WASH3P;WASH2P	C4AMC7;Q6VEQ5	C4AMC7;Q6VEQ5	Putative WAS protein family homolog 3;WAS protein family homolog 2	63653.1
PAR	1	WASH3P;WASH2P	C4AMC7;Q6VEQ5	C4AMC7;Q6VEQ5	Putative WAS protein family homolog 3;WAS protein family homolog 2	63653.1
PAR	1	WASH3P;WASH2P	C4AMC7;Q6VEQ5	C4AMC7;Q6VEQ5	Putative WAS protein family homolog 3;WAS protein family homolog 2	63653.1
PAR	1	WASH3P;WASH2P	C4AMC7;Q6VEQ5	C4AMC7;Q6VEQ5	Putative WAS protein family homolog 3;WAS protein family homolog 2	63653.1
PAR	1	WASH3P;WASH2P	C4AMC7;Q6VEQ5	C4AMC7;Q6VEQ5	Putative WAS protein family homolog 3;WAS protein family homolog 2	63653.1
PAR	1	WASH3P;WASH2P	C4AMC7;Q6VEQ5	C4AMC7;Q6VEQ5	Putative WAS protein family homolog 3;WAS protein family homolog 2	63653.1
PAR	1	WASH3P;WASH2P	C4AMC7;Q6VEQ5	C4AMC7;Q6VEQ5	Putative WAS protein family homolog 3;WAS protein family homolog 2	63653.1
PAR	1	UMAD1	C9J7I0	C9J7I0	UBAP1-MVB12-associated (UMA)-domain containing protein 1	4060.06
PAR	1	UMAD1	C9J7I0	C9J7I0	UBAP1-MVB12-associated (UMA)-domain containing protein 1	4060.06
PAR	1	MCRIP1	C9JLW8	C9JLW8	Mapk-regulated corepressor-interacting protein 1	28763.5
PAR	1	MCRIP1	C9JLW8	C9JLW8	Mapk-regulated corepressor-interacting protein 1	28763.5
PAR	1	MCRIP1	C9JLW8	C9JLW8	Mapk-regulated corepressor-interacting protein 1	28763.5
PAR	1	NACA	E9PAV3;Q13765	E9PAV3;Q13765	Nascent polypeptide-associated complex subunit alpha, muscle-specific form;Nascent polypeptide-associated complex subunit alpha	2.20513e+06
PAR	1	NACA	E9PAV3;Q13765	E9PAV3;Q13765	Nascent polypeptide-associated complex subunit alpha, muscle-specific form;Nascent polypeptide-associated complex subunit alpha	2.20513e+06
PAR	1	NACA	E9PAV3;Q13765	E9PAV3;Q13765	Nascent polypeptide-associated complex subunit alpha, muscle-specific form;Nascent polypeptide-associated complex subunit alpha	2.20513e+06
PAR	1	NACA	E9PAV3;Q13765	E9PAV3;Q13765	Nascent polypeptide-associated complex subunit alpha, muscle-specific form;Nascent polypeptide-associated complex subunit alpha	2.20513e+06
PAR	1	NACA	E9PAV3;Q13765	E9PAV3;Q13765	Nascent polypeptide-associated complex subunit alpha, muscle-specific form;Nascent polypeptide-associated complex subunit alpha	2.20513e+06
PAR	1	NACA	E9PAV3;Q13765	E9PAV3;Q13765	Nascent polypeptide-associated complex subunit alpha, muscle-specific form;Nascent polypeptide-associated complex subunit alpha	2.20513e+06
PAR	1	NACA	E9PAV3;Q13765	E9PAV3;Q13765	Nascent polypeptide-associated complex subunit alpha, muscle-specific form;Nascent polypeptide-associated complex subunit alpha	2.20513e+06
PAR	1	NACA	E9PAV3;Q13765	E9PAV3;Q13765	Nascent polypeptide-associated complex subunit alpha, muscle-specific form;Nascent polypeptide-associated complex subunit alpha	2.20513e+06
PAR	1	NACA	E9PAV3;Q13765	E9PAV3;Q13765	Nascent polypeptide-associated complex subunit alpha, muscle-specific form;Nascent polypeptide-associated complex subunit alpha	2.20513e+06
PAR	1	NACA	E9PAV3;Q13765	E9PAV3;Q13765	Nascent polypeptide-associated complex subunit alpha, muscle-specific form;Nascent polypeptide-associated complex subunit alpha	2.20513e+06
PAR	1	NACA	E9PAV3;Q13765	E9PAV3;Q13765	Nascent polypeptide-associated complex subunit alpha, muscle-specific form;Nascent polypeptide-associated complex subunit alpha	2.20513e+06
PAR	1	NACA	E9PAV3;Q13765	E9PAV3;Q13765	Nascent polypeptide-associated complex subunit alpha, muscle-specific form;Nascent polypeptide-associated complex subunit alpha	2.20513e+06
PAR	1	C11orf98	E9PRG8	E9PRG8	Uncharacterized protein C11orf98	194893
PAR	1	C11orf98	E9PRG8	E9PRG8	Uncharacterized protein C11orf98	194893
PAR	1	C11orf98	E9PRG8	E9PRG8	Uncharacterized protein C11orf98	194893
PAR	1	C11orf98	E9PRG8	E9PRG8	Uncharacterized protein C11orf98	194893
PAR	1	C11orf98	E9PRG8	E9PRG8	Uncharacterized protein C11orf98	194893
PAR	1	GOLGA8R	I6L899	I6L899	Golgin subfamily A member 8R	5830.85
PAR	1	GOLGA8R	I6L899	I6L899	Golgin subfamily A member 8R	5830.85
PAR	1	SLC35A4	L0R6Q1	L0R6Q1	SLC35A4 upstream open reading frame protein	193048
PAR	1	SLC35A4	L0R6Q1	L0R6Q1	SLC35A4 upstream open reading frame protein	193048
PAR	1	SLC35A4	L0R6Q1	L0R6Q1	SLC35A4 upstream open reading frame protein	193048
PAR	1	SLC35A4	L0R6Q1	L0R6Q1	SLC35A4 upstream open reading frame protein	193048
PAR	1	SLC35A4	L0R6Q1	L0R6Q1	SLC35A4 upstream open reading frame protein	193048
PAR	1	SLC35A4	L0R6Q1	L0R6Q1	SLC35A4 upstream open reading frame protein	193048
PAR	1	SLC35A4	L0R6Q1	L0R6Q1	SLC35A4 upstream open reading frame protein	193048
PAR	1	SLC35A4	L0R6Q1	L0R6Q1	SLC35A4 upstream open reading frame protein	193048
PAR	1	ASDURF	L0R819	L0R819	ASNSD1 upstream open reading frame protein	100643
PAR	1	ASDURF	L0R819	L0R819	ASNSD1 upstream open reading frame protein	100643
PAR	1	ASDURF	L0R819	L0R819	ASNSD1 upstream open reading frame protein	100643
PAR	1	ASDURF	L0R819	L0R819	ASNSD1 upstream open reading frame protein	100643
PAR	1	ASDURF	L0R819	L0R819	ASNSD1 upstream open reading frame protein	100643
PAR	1	ASDURF	L0R819	L0R819	ASNSD1 upstream open reading frame protein	100643
PAR	1	ASDURF	L0R819	L0R819	ASNSD1 upstream open reading frame protein	100643
PAR	1	ASDURF	L0R819	L0R819	ASNSD1 upstream open reading frame protein	100643
PAR	1	ASDURF	L0R819	L0R819	ASNSD1 upstream open reading frame protein	100643
PAR	1	ASDURF	L0R819	L0R819	ASNSD1 upstream open reading frame protein	100643
PAR	1	ASDURF	L0R819	L0R819	ASNSD1 upstream open reading frame protein	100643
PAR	1	MIEF1	L0R8F8	L0R8F8	Mitochondrial ribosome and complex I assembly factor AltMIEF1	27082
PAR	1	MIEF1	L0R8F8	L0R8F8	Mitochondrial ribosome and complex I assembly factor AltMIEF1	27082
PAR	1	MIEF1	L0R8F8	L0R8F8	Mitochondrial ribosome and complex I assembly factor AltMIEF1	27082
PAR	1	DNASE2	O00115	O00115	Deoxyribonuclease-2-alpha	253688
PAR	1	DNASE2	O00115	O00115	Deoxyribonuclease-2-alpha	253688
PAR	1	DNASE2	O00115	O00115	Deoxyribonuclease-2-alpha	253688
PAR	1	DNASE2	O00115	O00115	Deoxyribonuclease-2-alpha	253688
PAR	1	DNASE2	O00115	O00115	Deoxyribonuclease-2-alpha	253688
PAR	1	DNASE2	O00115	O00115	Deoxyribonuclease-2-alpha	253688
PAR	1	AGPS	O00116	O00116	Alkyldihydroxyacetonephosphate synthase, peroxisomal	175064
PAR	1	AGPS	O00116	O00116	Alkyldihydroxyacetonephosphate synthase, peroxisomal	175064
PAR	1	AGPS	O00116	O00116	Alkyldihydroxyacetonephosphate synthase, peroxisomal	175064
PAR	1	AGPS	O00116	O00116	Alkyldihydroxyacetonephosphate synthase, peroxisomal	175064
PAR	1	AGPS	O00116	O00116	Alkyldihydroxyacetonephosphate synthase, peroxisomal	175064
PAR	1	AGPS	O00116	O00116	Alkyldihydroxyacetonephosphate synthase, peroxisomal	175064
PAR	1	AGPS	O00116	O00116	Alkyldihydroxyacetonephosphate synthase, peroxisomal	175064
PAR	1	AGPS	O00116	O00116	Alkyldihydroxyacetonephosphate synthase, peroxisomal	175064
PAR	1	AGPS	O00116	O00116	Alkyldihydroxyacetonephosphate synthase, peroxisomal	175064
PAR	1	AGPS	O00116	O00116	Alkyldihydroxyacetonephosphate synthase, peroxisomal	175064
PAR	1	AGPS	O00116	O00116	Alkyldihydroxyacetonephosphate synthase, peroxisomal	175064
PAR	1	AGPS	O00116	O00116	Alkyldihydroxyacetonephosphate synthase, peroxisomal	175064
PAR	1	AGPS	O00116	O00116	Alkyldihydroxyacetonephosphate synthase, peroxisomal	175064
PAR	1	AGPS	O00116	O00116	Alkyldihydroxyacetonephosphate synthase, peroxisomal	175064
PAR	1	AGPS	O00116	O00116	Alkyldihydroxyacetonephosphate synthase, peroxisomal	175064
PAR	1	AGPS	O00116	O00116	Alkyldihydroxyacetonephosphate synthase, peroxisomal	175064
PAR	1	AGPS	O00116	O00116	Alkyldihydroxyacetonephosphate synthase, peroxisomal	175064
PAR	1	AGPS	O00116	O00116	Alkyldihydroxyacetonephosphate synthase, peroxisomal	175064
PAR	1	AGPS	O00116	O00116	Alkyldihydroxyacetonephosphate synthase, peroxisomal	175064
PAR	1	AGPS	O00116	O00116	Alkyldihydroxyacetonephosphate synthase, peroxisomal	175064
PAR	1	AGPS	O00116	O00116	Alkyldihydroxyacetonephosphate synthase, peroxisomal	175064
PAR	1	AGPS	O00116	O00116	Alkyldihydroxyacetonephosphate synthase, peroxisomal	175064
PAR	1	AGPS	O00116	O00116	Alkyldihydroxyacetonephosphate synthase, peroxisomal	175064
PAR	1	AGPS	O00116	O00116	Alkyldihydroxyacetonephosphate synthase, peroxisomal	175064
PAR	1	AGPS	O00116	O00116	Alkyldihydroxyacetonephosphate synthase, peroxisomal	175064
PAR	1	AGPS	O00116	O00116	Alkyldihydroxyacetonephosphate synthase, peroxisomal	175064
PAR	1	AGPS	O00116	O00116	Alkyldihydroxyacetonephosphate synthase, peroxisomal	175064
PAR	1	AGPS	O00116	O00116	Alkyldihydroxyacetonephosphate synthase, peroxisomal	175064
PAR	1	AGPS	O00116	O00116	Alkyldihydroxyacetonephosphate synthase, peroxisomal	175064
PAR	1	AGPS	O00116	O00116	Alkyldihydroxyacetonephosphate synthase, peroxisomal	175064
PAR	1	AGPS	O00116	O00116	Alkyldihydroxyacetonephosphate synthase, peroxisomal	175064
PAR	1	AGPS	O00116	O00116	Alkyldihydroxyacetonephosphate synthase, peroxisomal	175064
PAR	1	AGPS	O00116	O00116	Alkyldihydroxyacetonephosphate synthase, peroxisomal	175064
PAR	1	AGPS	O00116	O00116	Alkyldihydroxyacetonephosphate synthase, peroxisomal	175064
PAR	1	AGPS	O00116	O00116	Alkyldihydroxyacetonephosphate synthase, peroxisomal	175064
PAR	1	AGPS	O00116	O00116	Alkyldihydroxyacetonephosphate synthase, peroxisomal	175064
PAR	1	AGPS	O00116	O00116	Alkyldihydroxyacetonephosphate synthase, peroxisomal	175064
PAR	1	UBXN8	O00124	O00124	UBX domain-containing protein 8	9771.62
PAR	1	UBXN8	O00124	O00124	UBX domain-containing protein 8	9771.62
PAR	1	UBXN8	O00124	O00124	UBX domain-containing protein 8	9771.62
PAR	1	KIF2A	O00139	O00139	Kinesin-like protein KIF2A	236412
PAR	1	KIF2A	O00139	O00139	Kinesin-like protein KIF2A	236412
PAR	1	KIF2A	O00139	O00139	Kinesin-like protein KIF2A	236412
PAR	1	KIF2A	O00139	O00139	Kinesin-like protein KIF2A	236412
PAR	1	KIF2A	O00139	O00139	Kinesin-like protein KIF2A	236412
PAR	1	KIF2A	O00139	O00139	Kinesin-like protein KIF2A	236412
PAR	1	KIF2A	O00139	O00139	Kinesin-like protein KIF2A	236412
PAR	1	KIF2A	O00139	O00139	Kinesin-like protein KIF2A	236412
PAR	1	KIF2A	O00139	O00139	Kinesin-like protein KIF2A	236412
PAR	1	KIF2A	O00139	O00139	Kinesin-like protein KIF2A	236412
PAR	1	KIF2A	O00139	O00139	Kinesin-like protein KIF2A	236412
PAR	1	KIF2A	O00139	O00139	Kinesin-like protein KIF2A	236412
PAR	1	KIF2A	O00139	O00139	Kinesin-like protein KIF2A	236412
PAR	1	KIF2A	O00139	O00139	Kinesin-like protein KIF2A	236412
PAR	1	KIF2A	O00139	O00139	Kinesin-like protein KIF2A	236412
PAR	1	KIF2A	O00139	O00139	Kinesin-like protein KIF2A	236412
PAR	1	KIF2A	O00139	O00139	Kinesin-like protein KIF2A	236412
PAR	1	KIF2A	O00139	O00139	Kinesin-like protein KIF2A	236412
PAR	1	KIF2A	O00139	O00139	Kinesin-like protein KIF2A	236412
PAR	1	KIF2A	O00139	O00139	Kinesin-like protein KIF2A	236412
PAR	1	KIF2A	O00139	O00139	Kinesin-like protein KIF2A	236412
PAR	1	KIF2A	O00139	O00139	Kinesin-like protein KIF2A	236412
PAR	1	KIF2A	O00139	O00139	Kinesin-like protein KIF2A	236412
PAR	1	KIF2A	O00139	O00139	Kinesin-like protein KIF2A	236412
PAR	1	KIF2A	O00139	O00139	Kinesin-like protein KIF2A	236412
PAR	1	SGK1	O00141	O00141	Serine/threonine-protein kinase Sgk1	6241.14
PAR	1	SGK1	O00141	O00141	Serine/threonine-protein kinase Sgk1	6241.14
PAR	1	SGK1	O00141	O00141	Serine/threonine-protein kinase Sgk1	6241.14
PAR	1	TK2	O00142	O00142	Thymidine kinase 2, mitochondrial	11408.7
PAR	1	TK2	O00142	O00142	Thymidine kinase 2, mitochondrial	11408.7
PAR	1	TK2	O00142	O00142	Thymidine kinase 2, mitochondrial	11408.7
PAR	1	DDX39A	O00148	O00148	ATP-dependent RNA helicase DDX39A	4.15934e+06
PAR	1	DDX39A	O00148	O00148	ATP-dependent RNA helicase DDX39A	4.15934e+06
PAR	1	DDX39A	O00148	O00148	ATP-dependent RNA helicase DDX39A	4.15934e+06
PAR	1	DDX39A	O00148	O00148	ATP-dependent RNA helicase DDX39A	4.15934e+06
PAR	1	DDX39A	O00148	O00148	ATP-dependent RNA helicase DDX39A	4.15934e+06
PAR	1	DDX39A	O00148	O00148	ATP-dependent RNA helicase DDX39A	4.15934e+06
PAR	1	DDX39A	O00148	O00148	ATP-dependent RNA helicase DDX39A	4.15934e+06
PAR	1	DDX39A	O00148	O00148	ATP-dependent RNA helicase DDX39A	4.15934e+06
PAR	1	DDX39A	O00148	O00148	ATP-dependent RNA helicase DDX39A	4.15934e+06
PAR	1	DDX39A	O00148	O00148	ATP-dependent RNA helicase DDX39A	4.15934e+06
PAR	1	DDX39A	O00148	O00148	ATP-dependent RNA helicase DDX39A	4.15934e+06
PAR	1	DDX39A	O00148	O00148	ATP-dependent RNA helicase DDX39A	4.15934e+06
PAR	1	DDX39A	O00148	O00148	ATP-dependent RNA helicase DDX39A	4.15934e+06
PAR	1	DDX39A	O00148	O00148	ATP-dependent RNA helicase DDX39A	4.15934e+06
PAR	1	DDX39A	O00148	O00148	ATP-dependent RNA helicase DDX39A	4.15934e+06
PAR	1	DDX39A	O00148	O00148	ATP-dependent RNA helicase DDX39A	4.15934e+06
PAR	1	DDX39A	O00148	O00148	ATP-dependent RNA helicase DDX39A	4.15934e+06
PAR	1	DDX39A	O00148	O00148	ATP-dependent RNA helicase DDX39A	4.15934e+06
PAR	1	DDX39A	O00148	O00148	ATP-dependent RNA helicase DDX39A	4.15934e+06
PAR	1	DDX39A	O00148	O00148	ATP-dependent RNA helicase DDX39A	4.15934e+06
PAR	1	DDX39A	O00148	O00148	ATP-dependent RNA helicase DDX39A	4.15934e+06
PAR	1	DDX39A	O00148	O00148	ATP-dependent RNA helicase DDX39A	4.15934e+06
PAR	1	DDX39A	O00148	O00148	ATP-dependent RNA helicase DDX39A	4.15934e+06
PAR	1	DDX39A	O00148	O00148	ATP-dependent RNA helicase DDX39A	4.15934e+06
PAR	1	DDX39A	O00148	O00148	ATP-dependent RNA helicase DDX39A	4.15934e+06
PAR	1	DDX39A	O00148	O00148	ATP-dependent RNA helicase DDX39A	4.15934e+06
PAR	1	DDX39A	O00148	O00148	ATP-dependent RNA helicase DDX39A	4.15934e+06
PAR	1	DDX39A	O00148	O00148	ATP-dependent RNA helicase DDX39A	4.15934e+06
PAR	1	DDX39A	O00148	O00148	ATP-dependent RNA helicase DDX39A	4.15934e+06
PAR	1	DDX39A	O00148	O00148	ATP-dependent RNA helicase DDX39A	4.15934e+06
PAR	1	DDX39A	O00148	O00148	ATP-dependent RNA helicase DDX39A	4.15934e+06
PAR	1	DDX39A	O00148	O00148	ATP-dependent RNA helicase DDX39A	4.15934e+06
PAR	1	DDX39A	O00148	O00148	ATP-dependent RNA helicase DDX39A	4.15934e+06
PAR	1	DDX39A	O00148	O00148	ATP-dependent RNA helicase DDX39A	4.15934e+06
PAR	1	DDX39A	O00148	O00148	ATP-dependent RNA helicase DDX39A	4.15934e+06
PAR	1	DDX39A	O00148	O00148	ATP-dependent RNA helicase DDX39A	4.15934e+06
PAR	1	DDX39A	O00148	O00148	ATP-dependent RNA helicase DDX39A	4.15934e+06
PAR	1	DDX39A	O00148	O00148	ATP-dependent RNA helicase DDX39A	4.15934e+06
PAR	1	DDX39A	O00148	O00148	ATP-dependent RNA helicase DDX39A	4.15934e+06
PAR	1	DDX39A	O00148	O00148	ATP-dependent RNA helicase DDX39A	4.15934e+06
PAR	1	DDX39A	O00148	O00148	ATP-dependent RNA helicase DDX39A	4.15934e+06
PAR	1	DDX39A	O00148	O00148	ATP-dependent RNA helicase DDX39A	4.15934e+06
PAR	1	DDX39A	O00148	O00148	ATP-dependent RNA helicase DDX39A	4.15934e+06
PAR	1	DDX39A	O00148	O00148	ATP-dependent RNA helicase DDX39A	4.15934e+06
PAR	1	DDX39A	O00148	O00148	ATP-dependent RNA helicase DDX39A	4.15934e+06
PAR	1	DDX39A	O00148	O00148	ATP-dependent RNA helicase DDX39A	4.15934e+06
PAR	1	DDX39A	O00148	O00148	ATP-dependent RNA helicase DDX39A	4.15934e+06
PAR	1	DDX39A	O00148	O00148	ATP-dependent RNA helicase DDX39A	4.15934e+06
PAR	1	DDX39A	O00148	O00148	ATP-dependent RNA helicase DDX39A	4.15934e+06
PAR	1	DDX39A	O00148	O00148	ATP-dependent RNA helicase DDX39A	4.15934e+06
PAR	1	PDLIM1	O00151	O00151	PDZ and LIM domain protein 1	298079
PAR	1	PDLIM1	O00151	O00151	PDZ and LIM domain protein 1	298079
PAR	1	PDLIM1	O00151	O00151	PDZ and LIM domain protein 1	298079
PAR	1	PDLIM1	O00151	O00151	PDZ and LIM domain protein 1	298079
PAR	1	PDLIM1	O00151	O00151	PDZ and LIM domain protein 1	298079
PAR	1	PDLIM1	O00151	O00151	PDZ and LIM domain protein 1	298079
PAR	1	PDLIM1	O00151	O00151	PDZ and LIM domain protein 1	298079
PAR	1	PDLIM1	O00151	O00151	PDZ and LIM domain protein 1	298079
PAR	1	PDLIM1	O00151	O00151	PDZ and LIM domain protein 1	298079
PAR	1	PDLIM1	O00151	O00151	PDZ and LIM domain protein 1	298079
PAR	1	PDLIM1	O00151	O00151	PDZ and LIM domain protein 1	298079
PAR	1	PDLIM1	O00151	O00151	PDZ and LIM domain protein 1	298079
PAR	1	PDLIM1	O00151	O00151	PDZ and LIM domain protein 1	298079
PAR	1	PDLIM1	O00151	O00151	PDZ and LIM domain protein 1	298079
PAR	1	PDLIM1	O00151	O00151	PDZ and LIM domain protein 1	298079
PAR	1	PDLIM1	O00151	O00151	PDZ and LIM domain protein 1	298079
PAR	1	PDLIM1	O00151	O00151	PDZ and LIM domain protein 1	298079
PAR	1	PDLIM1	O00151	O00151	PDZ and LIM domain protein 1	298079
PAR	1	PDLIM1	O00151	O00151	PDZ and LIM domain protein 1	298079
PAR	1	PDLIM1	O00151	O00151	PDZ and LIM domain protein 1	298079
PAR	1	PDLIM1	O00151	O00151	PDZ and LIM domain protein 1	298079
PAR	1	PDLIM1	O00151	O00151	PDZ and LIM domain protein 1	298079
PAR	1	PDLIM1	O00151	O00151	PDZ and LIM domain protein 1	298079
PAR	1	PDLIM1	O00151	O00151	PDZ and LIM domain protein 1	298079
PAR	1	PDLIM1	O00151	O00151	PDZ and LIM domain protein 1	298079
PAR	1	PDLIM1	O00151	O00151	PDZ and LIM domain protein 1	298079
PAR	1	ACOT7	O00154	O00154	Cytosolic acyl coenzyme A thioester hydrolase	289743
PAR	1	ACOT7	O00154	O00154	Cytosolic acyl coenzyme A thioester hydrolase	289743
PAR	1	ACOT7	O00154	O00154	Cytosolic acyl coenzyme A thioester hydrolase	289743
PAR	1	ACOT7	O00154	O00154	Cytosolic acyl coenzyme A thioester hydrolase	289743
PAR	1	ACOT7	O00154	O00154	Cytosolic acyl coenzyme A thioester hydrolase	289743
PAR	1	ACOT7	O00154	O00154	Cytosolic acyl coenzyme A thioester hydrolase	289743
PAR	1	ACOT7	O00154	O00154	Cytosolic acyl coenzyme A thioester hydrolase	289743
PAR	1	ACOT7	O00154	O00154	Cytosolic acyl coenzyme A thioester hydrolase	289743
PAR	1	ACOT7	O00154	O00154	Cytosolic acyl coenzyme A thioester hydrolase	289743
PAR	1	ACOT7	O00154	O00154	Cytosolic acyl coenzyme A thioester hydrolase	289743
PAR	1	ACOT7	O00154	O00154	Cytosolic acyl coenzyme A thioester hydrolase	289743
PAR	1	ACOT7	O00154	O00154	Cytosolic acyl coenzyme A thioester hydrolase	289743
PAR	1	ACOT7	O00154	O00154	Cytosolic acyl coenzyme A thioester hydrolase	289743
PAR	1	ACOT7	O00154	O00154	Cytosolic acyl coenzyme A thioester hydrolase	289743
PAR	1	ACOT7	O00154	O00154	Cytosolic acyl coenzyme A thioester hydrolase	289743
PAR	1	ACOT7	O00154	O00154	Cytosolic acyl coenzyme A thioester hydrolase	289743
PAR	1	ACOT7	O00154	O00154	Cytosolic acyl coenzyme A thioester hydrolase	289743
PAR	1	ACOT7	O00154	O00154	Cytosolic acyl coenzyme A thioester hydrolase	289743
PAR	1	ACOT7	O00154	O00154	Cytosolic acyl coenzyme A thioester hydrolase	289743
PAR	1	MYO1C	O00159	O00159	Unconventional myosin-Ic	161987
PAR	1	MYO1C	O00159	O00159	Unconventional myosin-Ic	161987
PAR	1	MYO1C	O00159	O00159	Unconventional myosin-Ic	161987
PAR	1	MYO1C	O00159	O00159	Unconventional myosin-Ic	161987
PAR	1	MYO1C	O00159	O00159	Unconventional myosin-Ic	161987
PAR	1	MYO1C	O00159	O00159	Unconventional myosin-Ic	161987
PAR	1	MYO1C	O00159	O00159	Unconventional myosin-Ic	161987
PAR	1	MYO1C	O00159	O00159	Unconventional myosin-Ic	161987
PAR	1	MYO1C	O00159	O00159	Unconventional myosin-Ic	161987
PAR	1	MYO1C	O00159	O00159	Unconventional myosin-Ic	161987
PAR	1	MYO1C	O00159	O00159	Unconventional myosin-Ic	161987
PAR	1	MYO1C	O00159	O00159	Unconventional myosin-Ic	161987
PAR	1	MYO1C	O00159	O00159	Unconventional myosin-Ic	161987
PAR	1	MYO1C	O00159	O00159	Unconventional myosin-Ic	161987
PAR	1	MYO1C	O00159	O00159	Unconventional myosin-Ic	161987
PAR	1	MYO1C	O00159	O00159	Unconventional myosin-Ic	161987
PAR	1	MYO1C	O00159	O00159	Unconventional myosin-Ic	161987
PAR	1	MYO1C	O00159	O00159	Unconventional myosin-Ic	161987
PAR	1	MYO1C	O00159	O00159	Unconventional myosin-Ic	161987
PAR	1	MYO1C	O00159	O00159	Unconventional myosin-Ic	161987
PAR	1	MYO1C	O00159	O00159	Unconventional myosin-Ic	161987
PAR	1	MYO1C	O00159	O00159	Unconventional myosin-Ic	161987
PAR	1	MYO1C	O00159	O00159	Unconventional myosin-Ic	161987
PAR	1	MYO1C	O00159	O00159	Unconventional myosin-Ic	161987
PAR	1	MYO1C	O00159	O00159	Unconventional myosin-Ic	161987
PAR	1	MYO1C	O00159	O00159	Unconventional myosin-Ic	161987
PAR	1	MYO1C	O00159	O00159	Unconventional myosin-Ic	161987
PAR	1	MYO1C	O00159	O00159	Unconventional myosin-Ic	161987
PAR	1	MYO1C	O00159	O00159	Unconventional myosin-Ic	161987
PAR	1	MYO1C	O00159	O00159	Unconventional myosin-Ic	161987
PAR	1	MYO1C	O00159	O00159	Unconventional myosin-Ic	161987
PAR	1	MYO1C	O00159	O00159	Unconventional myosin-Ic	161987
PAR	1	MYO1C	O00159	O00159	Unconventional myosin-Ic	161987
PAR	1	MYO1C	O00159	O00159	Unconventional myosin-Ic	161987
PAR	1	MYO1C	O00159	O00159	Unconventional myosin-Ic	161987
PAR	1	MYO1C	O00159	O00159	Unconventional myosin-Ic	161987
PAR	1	MYO1C	O00159	O00159	Unconventional myosin-Ic	161987
PAR	1	MYO1C	O00159	O00159	Unconventional myosin-Ic	161987
PAR	1	MYO1C	O00159	O00159	Unconventional myosin-Ic	161987
PAR	1	MYO1C	O00159	O00159	Unconventional myosin-Ic	161987
PAR	1	MYO1C	O00159	O00159	Unconventional myosin-Ic	161987
PAR	1	MYO1C	O00159	O00159	Unconventional myosin-Ic	161987
PAR	1	MYO1C	O00159	O00159	Unconventional myosin-Ic	161987
PAR	1	MYO1C	O00159	O00159	Unconventional myosin-Ic	161987
PAR	1	MYO1C	O00159	O00159	Unconventional myosin-Ic	161987
PAR	1	MYO1C	O00159	O00159	Unconventional myosin-Ic	161987
PAR	1	MYO1C	O00159	O00159	Unconventional myosin-Ic	161987
PAR	1	MYO1C	O00159	O00159	Unconventional myosin-Ic	161987
PAR	1	MYO1C	O00159	O00159	Unconventional myosin-Ic	161987
PAR	1	MYO1C	O00159	O00159	Unconventional myosin-Ic	161987
PAR	1	MYO1C	O00159	O00159	Unconventional myosin-Ic	161987
PAR	1	SNAP23	O00161	O00161	Synaptosomal-associated protein 23	88124.1
PAR	1	SNAP23	O00161	O00161	Synaptosomal-associated protein 23	88124.1
PAR	1	SNAP23	O00161	O00161	Synaptosomal-associated protein 23	88124.1
PAR	1	SNAP23	O00161	O00161	Synaptosomal-associated protein 23	88124.1
PAR	1	SNAP23	O00161	O00161	Synaptosomal-associated protein 23	88124.1
PAR	1	SNAP23	O00161	O00161	Synaptosomal-associated protein 23	88124.1
PAR	1	SNAP23	O00161	O00161	Synaptosomal-associated protein 23	88124.1
PAR	1	SNAP23	O00161	O00161	Synaptosomal-associated protein 23	88124.1
PAR	1	SNAP23	O00161	O00161	Synaptosomal-associated protein 23	88124.1
PAR	1	SNAP23	O00161	O00161	Synaptosomal-associated protein 23	88124.1
PAR	1	SNAP23	O00161	O00161	Synaptosomal-associated protein 23	88124.1
PAR	1	SNAP23	O00161	O00161	Synaptosomal-associated protein 23	88124.1
PAR	1	HAX1	O00165	O00165	HCLS1-associated protein X-1	85137.3
PAR	1	HAX1	O00165	O00165	HCLS1-associated protein X-1	85137.3
PAR	1	HAX1	O00165	O00165	HCLS1-associated protein X-1	85137.3
PAR	1	HAX1	O00165	O00165	HCLS1-associated protein X-1	85137.3
PAR	1	HAX1	O00165	O00165	HCLS1-associated protein X-1	85137.3
PAR	1	HAX1	O00165	O00165	HCLS1-associated protein X-1	85137.3
PAR	1	HAX1	O00165	O00165	HCLS1-associated protein X-1	85137.3
PAR	1	HAX1	O00165	O00165	HCLS1-associated protein X-1	85137.3
PAR	1	HAX1	O00165	O00165	HCLS1-associated protein X-1	85137.3
PAR	1	HAX1	O00165	O00165	HCLS1-associated protein X-1	85137.3
PAR	1	HAX1	O00165	O00165	HCLS1-associated protein X-1	85137.3
PAR	1	HAX1	O00165	O00165	HCLS1-associated protein X-1	85137.3
PAR	1	HAX1	O00165	O00165	HCLS1-associated protein X-1	85137.3
PAR	1	HAX1	O00165	O00165	HCLS1-associated protein X-1	85137.3
PAR	1	HAX1	O00165	O00165	HCLS1-associated protein X-1	85137.3
PAR	1	HAX1	O00165	O00165	HCLS1-associated protein X-1	85137.3
PAR	1	AIP	O00170	O00170	AH receptor-interacting protein	591934
PAR	1	AIP	O00170	O00170	AH receptor-interacting protein	591934
PAR	1	AIP	O00170	O00170	AH receptor-interacting protein	591934
PAR	1	AIP	O00170	O00170	AH receptor-interacting protein	591934
PAR	1	AIP	O00170	O00170	AH receptor-interacting protein	591934
PAR	1	AIP	O00170	O00170	AH receptor-interacting protein	591934
PAR	1	AIP	O00170	O00170	AH receptor-interacting protein	591934
PAR	1	AIP	O00170	O00170	AH receptor-interacting protein	591934
PAR	1	AIP	O00170	O00170	AH receptor-interacting protein	591934
PAR	1	AIP	O00170	O00170	AH receptor-interacting protein	591934
PAR	1	AIP	O00170	O00170	AH receptor-interacting protein	591934
PAR	1	AIP	O00170	O00170	AH receptor-interacting protein	591934
PAR	1	AIP	O00170	O00170	AH receptor-interacting protein	591934
PAR	1	AIP	O00170	O00170	AH receptor-interacting protein	591934
PAR	1	AIP	O00170	O00170	AH receptor-interacting protein	591934
PAR	1	AIP	O00170	O00170	AH receptor-interacting protein	591934
PAR	1	AIP	O00170	O00170	AH receptor-interacting protein	591934
PAR	1	AIP	O00170	O00170	AH receptor-interacting protein	591934
PAR	1	AIP	O00170	O00170	AH receptor-interacting protein	591934
PAR	1	AIP	O00170	O00170	AH receptor-interacting protein	591934
PAR	1	AIP	O00170	O00170	AH receptor-interacting protein	591934
PAR	1	AIP	O00170	O00170	AH receptor-interacting protein	591934
PAR	1	AIP	O00170	O00170	AH receptor-interacting protein	591934
PAR	1	AIP	O00170	O00170	AH receptor-interacting protein	591934
PAR	1	AIP	O00170	O00170	AH receptor-interacting protein	591934
PAR	1	AIP	O00170	O00170	AH receptor-interacting protein	591934
PAR	1	AIP	O00170	O00170	AH receptor-interacting protein	591934
PAR	1	AIP	O00170	O00170	AH receptor-interacting protein	591934
PAR	1	GTPBP1	O00178	O00178	GTP-binding protein 1	379726
PAR	1	GTPBP1	O00178	O00178	GTP-binding protein 1	379726
PAR	1	GTPBP1	O00178	O00178	GTP-binding protein 1	379726
PAR	1	GTPBP1	O00178	O00178	GTP-binding protein 1	379726
PAR	1	GTPBP1	O00178	O00178	GTP-binding protein 1	379726
PAR	1	GTPBP1	O00178	O00178	GTP-binding protein 1	379726
PAR	1	GTPBP1	O00178	O00178	GTP-binding protein 1	379726
PAR	1	GTPBP1	O00178	O00178	GTP-binding protein 1	379726
PAR	1	GTPBP1	O00178	O00178	GTP-binding protein 1	379726
PAR	1	GTPBP1	O00178	O00178	GTP-binding protein 1	379726
PAR	1	GTPBP1	O00178	O00178	GTP-binding protein 1	379726
PAR	1	GTPBP1	O00178	O00178	GTP-binding protein 1	379726
PAR	1	GTPBP1	O00178	O00178	GTP-binding protein 1	379726
PAR	1	GTPBP1	O00178	O00178	GTP-binding protein 1	379726
PAR	1	GTPBP1	O00178	O00178	GTP-binding protein 1	379726
PAR	1	GTPBP1	O00178	O00178	GTP-binding protein 1	379726
PAR	1	GTPBP1	O00178	O00178	GTP-binding protein 1	379726
PAR	1	GTPBP1	O00178	O00178	GTP-binding protein 1	379726
PAR	1	GTPBP1	O00178	O00178	GTP-binding protein 1	379726
PAR	1	GTPBP1	O00178	O00178	GTP-binding protein 1	379726
PAR	1	GTPBP1	O00178	O00178	GTP-binding protein 1	379726
PAR	1	GTPBP1	O00178	O00178	GTP-binding protein 1	379726
PAR	1	GTPBP1	O00178	O00178	GTP-binding protein 1	379726
PAR	1	GTPBP1	O00178	O00178	GTP-binding protein 1	379726
PAR	1	GTPBP1	O00178	O00178	GTP-binding protein 1	379726
PAR	1	GTPBP1	O00178	O00178	GTP-binding protein 1	379726
PAR	1	GTPBP1	O00178	O00178	GTP-binding protein 1	379726
PAR	1	GTPBP1	O00178	O00178	GTP-binding protein 1	379726
PAR	1	GTPBP1	O00178	O00178	GTP-binding protein 1	379726
PAR	1	GTPBP1	O00178	O00178	GTP-binding protein 1	379726
PAR	1	GTPBP1	O00178	O00178	GTP-binding protein 1	379726
PAR	1	GTPBP1	O00178	O00178	GTP-binding protein 1	379726
PAR	1	GTPBP1	O00178	O00178	GTP-binding protein 1	379726
PAR	1	GTPBP1	O00178	O00178	GTP-binding protein 1	379726
PAR	1	GTPBP1	O00178	O00178	GTP-binding protein 1	379726
PAR	1	KCNK1	O00180	O00180	Potassium channel subfamily K member 1	11975.9
PAR	1	KCNK1	O00180	O00180	Potassium channel subfamily K member 1	11975.9
PAR	1	KCNK1	O00180	O00180	Potassium channel subfamily K member 1	11975.9
PAR	1	STXBP3	O00186	O00186	Syntaxin-binding protein 3	96769.7
PAR	1	STXBP3	O00186	O00186	Syntaxin-binding protein 3	96769.7
PAR	1	STXBP3	O00186	O00186	Syntaxin-binding protein 3	96769.7
PAR	1	STXBP3	O00186	O00186	Syntaxin-binding protein 3	96769.7
PAR	1	STXBP3	O00186	O00186	Syntaxin-binding protein 3	96769.7
PAR	1	STXBP3	O00186	O00186	Syntaxin-binding protein 3	96769.7
PAR	1	STXBP3	O00186	O00186	Syntaxin-binding protein 3	96769.7
PAR	1	STXBP3	O00186	O00186	Syntaxin-binding protein 3	96769.7
PAR	1	STXBP3	O00186	O00186	Syntaxin-binding protein 3	96769.7
PAR	1	STXBP3	O00186	O00186	Syntaxin-binding protein 3	96769.7
PAR	1	STXBP3	O00186	O00186	Syntaxin-binding protein 3	96769.7
PAR	1	STXBP3	O00186	O00186	Syntaxin-binding protein 3	96769.7
PAR	1	STXBP3	O00186	O00186	Syntaxin-binding protein 3	96769.7
PAR	1	STXBP3	O00186	O00186	Syntaxin-binding protein 3	96769.7
PAR	1	STXBP3	O00186	O00186	Syntaxin-binding protein 3	96769.7
PAR	1	STXBP3	O00186	O00186	Syntaxin-binding protein 3	96769.7
PAR	1	STXBP3	O00186	O00186	Syntaxin-binding protein 3	96769.7
PAR	1	STXBP3	O00186	O00186	Syntaxin-binding protein 3	96769.7
PAR	1	STXBP3	O00186	O00186	Syntaxin-binding protein 3	96769.7
PAR	1	STXBP3	O00186	O00186	Syntaxin-binding protein 3	96769.7
PAR	1	STXBP3	O00186	O00186	Syntaxin-binding protein 3	96769.7
PAR	1	STXBP3	O00186	O00186	Syntaxin-binding protein 3	96769.7
PAR	1	STXBP3	O00186	O00186	Syntaxin-binding protein 3	96769.7
PAR	1	AP4M1	O00189	O00189	AP-4 complex subunit mu-1	101767
PAR	1	AP4M1	O00189	O00189	AP-4 complex subunit mu-1	101767
PAR	1	AP4M1	O00189	O00189	AP-4 complex subunit mu-1	101767
PAR	1	AP4M1	O00189	O00189	AP-4 complex subunit mu-1	101767
PAR	1	SMAP	O00193	O00193	Small acidic protein	133178
PAR	1	SMAP	O00193	O00193	Small acidic protein	133178
PAR	1	SMAP	O00193	O00193	Small acidic protein	133178
PAR	1	SMAP	O00193	O00193	Small acidic protein	133178
PAR	1	SMAP	O00193	O00193	Small acidic protein	133178
PAR	1	SMAP	O00193	O00193	Small acidic protein	133178
PAR	1	SMAP	O00193	O00193	Small acidic protein	133178
PAR	1	SMAP	O00193	O00193	Small acidic protein	133178
PAR	1	AP3B1	O00203	O00203	AP-3 complex subunit beta-1	370292
PAR	1	AP3B1	O00203	O00203	AP-3 complex subunit beta-1	370292
PAR	1	AP3B1	O00203	O00203	AP-3 complex subunit beta-1	370292
PAR	1	AP3B1	O00203	O00203	AP-3 complex subunit beta-1	370292
PAR	1	AP3B1	O00203	O00203	AP-3 complex subunit beta-1	370292
PAR	1	AP3B1	O00203	O00203	AP-3 complex subunit beta-1	370292
PAR	1	AP3B1	O00203	O00203	AP-3 complex subunit beta-1	370292
PAR	1	AP3B1	O00203	O00203	AP-3 complex subunit beta-1	370292
PAR	1	AP3B1	O00203	O00203	AP-3 complex subunit beta-1	370292
PAR	1	AP3B1	O00203	O00203	AP-3 complex subunit beta-1	370292
PAR	1	AP3B1	O00203	O00203	AP-3 complex subunit beta-1	370292
PAR	1	AP3B1	O00203	O00203	AP-3 complex subunit beta-1	370292
PAR	1	AP3B1	O00203	O00203	AP-3 complex subunit beta-1	370292
PAR	1	AP3B1	O00203	O00203	AP-3 complex subunit beta-1	370292
PAR	1	AP3B1	O00203	O00203	AP-3 complex subunit beta-1	370292
PAR	1	AP3B1	O00203	O00203	AP-3 complex subunit beta-1	370292
PAR	1	AP3B1	O00203	O00203	AP-3 complex subunit beta-1	370292
PAR	1	AP3B1	O00203	O00203	AP-3 complex subunit beta-1	370292
PAR	1	AP3B1	O00203	O00203	AP-3 complex subunit beta-1	370292
PAR	1	AP3B1	O00203	O00203	AP-3 complex subunit beta-1	370292
PAR	1	AP3B1	O00203	O00203	AP-3 complex subunit beta-1	370292
PAR	1	AP3B1	O00203	O00203	AP-3 complex subunit beta-1	370292
PAR	1	AP3B1	O00203	O00203	AP-3 complex subunit beta-1	370292
PAR	1	AP3B1	O00203	O00203	AP-3 complex subunit beta-1	370292
PAR	1	AP3B1	O00203	O00203	AP-3 complex subunit beta-1	370292
PAR	1	AP3B1	O00203	O00203	AP-3 complex subunit beta-1	370292
PAR	1	AP3B1	O00203	O00203	AP-3 complex subunit beta-1	370292
PAR	1	AP3B1	O00203	O00203	AP-3 complex subunit beta-1	370292
PAR	1	AP3B1	O00203	O00203	AP-3 complex subunit beta-1	370292
PAR	1	AP3B1	O00203	O00203	AP-3 complex subunit beta-1	370292
PAR	1	AP3B1	O00203	O00203	AP-3 complex subunit beta-1	370292
PAR	1	AP3B1	O00203	O00203	AP-3 complex subunit beta-1	370292
PAR	1	AP3B1	O00203	O00203	AP-3 complex subunit beta-1	370292
PAR	1	AP3B1	O00203	O00203	AP-3 complex subunit beta-1	370292
PAR	1	AP3B1	O00203	O00203	AP-3 complex subunit beta-1	370292
PAR	1	AP3B1	O00203	O00203	AP-3 complex subunit beta-1	370292
PAR	1	AP3B1	O00203	O00203	AP-3 complex subunit beta-1	370292
PAR	1	AP3B1	O00203	O00203	AP-3 complex subunit beta-1	370292
PAR	1	AP3B1	O00203	O00203	AP-3 complex subunit beta-1	370292
PAR	1	AP3B1	O00203	O00203	AP-3 complex subunit beta-1	370292
PAR	1	AP3B1	O00203	O00203	AP-3 complex subunit beta-1	370292
PAR	1	AP3B1	O00203	O00203	AP-3 complex subunit beta-1	370292
PAR	1	AP3B1	O00203	O00203	AP-3 complex subunit beta-1	370292
PAR	1	AP3B1	O00203	O00203	AP-3 complex subunit beta-1	370292
PAR	1	AP3B1	O00203	O00203	AP-3 complex subunit beta-1	370292
PAR	1	AP3B1	O00203	O00203	AP-3 complex subunit beta-1	370292
PAR	1	AP3B1	O00203	O00203	AP-3 complex subunit beta-1	370292
PAR	1	AP3B1	O00203	O00203	AP-3 complex subunit beta-1	370292
PAR	1	AP3B1	O00203	O00203	AP-3 complex subunit beta-1	370292
PAR	1	AP3B1	O00203	O00203	AP-3 complex subunit beta-1	370292
PAR	1	AP3B1	O00203	O00203	AP-3 complex subunit beta-1	370292
PAR	1	AP3B1	O00203	O00203	AP-3 complex subunit beta-1	370292
PAR	1	AP3B1	O00203	O00203	AP-3 complex subunit beta-1	370292
PAR	1	AP3B1	O00203	O00203	AP-3 complex subunit beta-1	370292
PAR	1	AP3B1	O00203	O00203	AP-3 complex subunit beta-1	370292
PAR	1	AP3B1	O00203	O00203	AP-3 complex subunit beta-1	370292
PAR	1	AP3B1	O00203	O00203	AP-3 complex subunit beta-1	370292
PAR	1	AP3B1	O00203	O00203	AP-3 complex subunit beta-1	370292
PAR	1	AP3B1	O00203	O00203	AP-3 complex subunit beta-1	370292
PAR	1	AP3B1	O00203	O00203	AP-3 complex subunit beta-1	370292
PAR	1	AP3B1	O00203	O00203	AP-3 complex subunit beta-1	370292
PAR	1	AP3B1	O00203	O00203	AP-3 complex subunit beta-1	370292
PAR	1	AP3B1	O00203	O00203	AP-3 complex subunit beta-1	370292
PAR	1	AP3B1	O00203	O00203	AP-3 complex subunit beta-1	370292
PAR	1	AP3B1	O00203	O00203	AP-3 complex subunit beta-1	370292
PAR	1	AP3B1	O00203	O00203	AP-3 complex subunit beta-1	370292
PAR	1	AP3B1	O00203	O00203	AP-3 complex subunit beta-1	370292
PAR	1	AP3B1	O00203	O00203	AP-3 complex subunit beta-1	370292
PAR	1	AP3B1	O00203	O00203	AP-3 complex subunit beta-1	370292
PAR	1	NDUFS8	O00217	O00217	NADH dehydrogenase [ubiquinone] iron-sulfur protein 8, mitochondrial	515651
PAR	1	NDUFS8	O00217	O00217	NADH dehydrogenase [ubiquinone] iron-sulfur protein 8, mitochondrial	515651
PAR	1	NDUFS8	O00217	O00217	NADH dehydrogenase [ubiquinone] iron-sulfur protein 8, mitochondrial	515651
PAR	1	NDUFS8	O00217	O00217	NADH dehydrogenase [ubiquinone] iron-sulfur protein 8, mitochondrial	515651
PAR	1	NDUFS8	O00217	O00217	NADH dehydrogenase [ubiquinone] iron-sulfur protein 8, mitochondrial	515651
PAR	1	NDUFS8	O00217	O00217	NADH dehydrogenase [ubiquinone] iron-sulfur protein 8, mitochondrial	515651
PAR	1	NDUFS8	O00217	O00217	NADH dehydrogenase [ubiquinone] iron-sulfur protein 8, mitochondrial	515651
PAR	1	NDUFS8	O00217	O00217	NADH dehydrogenase [ubiquinone] iron-sulfur protein 8, mitochondrial	515651
PAR	1	TNFRSF10A	O00220	O00220	Tumor necrosis factor receptor superfamily member 10A	9312.52
PAR	1	TNFRSF10A	O00220	O00220	Tumor necrosis factor receptor superfamily member 10A	9312.52
PAR	1	TNFRSF10A	O00220	O00220	Tumor necrosis factor receptor superfamily member 10A	9312.52
PAR	1	TNFRSF10A	O00220	O00220	Tumor necrosis factor receptor superfamily member 10A	9312.52
PAR	1	TNFRSF10A	O00220	O00220	Tumor necrosis factor receptor superfamily member 10A	9312.52
PAR	1	NFKBIE	O00221	O00221	NF-kappa-B inhibitor epsilon	20486
PAR	1	NFKBIE	O00221	O00221	NF-kappa-B inhibitor epsilon	20486
PAR	1	NFKBIE	O00221	O00221	NF-kappa-B inhibitor epsilon	20486
PAR	1	NFKBIE	O00221	O00221	NF-kappa-B inhibitor epsilon	20486
PAR	1	NFKBIE	O00221	O00221	NF-kappa-B inhibitor epsilon	20486
PAR	1	PSMD11	O00231	O00231	26S proteasome non-ATPase regulatory subunit 11	625719
PAR	1	PSMD11	O00231	O00231	26S proteasome non-ATPase regulatory subunit 11	625719
PAR	1	PSMD11	O00231	O00231	26S proteasome non-ATPase regulatory subunit 11	625719
PAR	1	PSMD11	O00231	O00231	26S proteasome non-ATPase regulatory subunit 11	625719
PAR	1	PSMD11	O00231	O00231	26S proteasome non-ATPase regulatory subunit 11	625719
PAR	1	PSMD11	O00231	O00231	26S proteasome non-ATPase regulatory subunit 11	625719
PAR	1	PSMD11	O00231	O00231	26S proteasome non-ATPase regulatory subunit 11	625719
PAR	1	PSMD11	O00231	O00231	26S proteasome non-ATPase regulatory subunit 11	625719
PAR	1	PSMD11	O00231	O00231	26S proteasome non-ATPase regulatory subunit 11	625719
PAR	1	PSMD11	O00231	O00231	26S proteasome non-ATPase regulatory subunit 11	625719
PAR	1	PSMD11	O00231	O00231	26S proteasome non-ATPase regulatory subunit 11	625719
PAR	1	PSMD11	O00231	O00231	26S proteasome non-ATPase regulatory subunit 11	625719
PAR	1	PSMD11	O00231	O00231	26S proteasome non-ATPase regulatory subunit 11	625719
PAR	1	PSMD11	O00231	O00231	26S proteasome non-ATPase regulatory subunit 11	625719
PAR	1	PSMD11	O00231	O00231	26S proteasome non-ATPase regulatory subunit 11	625719
PAR	1	PSMD11	O00231	O00231	26S proteasome non-ATPase regulatory subunit 11	625719
PAR	1	PSMD11	O00231	O00231	26S proteasome non-ATPase regulatory subunit 11	625719
PAR	1	PSMD11	O00231	O00231	26S proteasome non-ATPase regulatory subunit 11	625719
PAR	1	PSMD11	O00231	O00231	26S proteasome non-ATPase regulatory subunit 11	625719
PAR	1	PSMD11	O00231	O00231	26S proteasome non-ATPase regulatory subunit 11	625719
PAR	1	PSMD11	O00231	O00231	26S proteasome non-ATPase regulatory subunit 11	625719
PAR	1	PSMD11	O00231	O00231	26S proteasome non-ATPase regulatory subunit 11	625719
PAR	1	PSMD11	O00231	O00231	26S proteasome non-ATPase regulatory subunit 11	625719
PAR	1	PSMD11	O00231	O00231	26S proteasome non-ATPase regulatory subunit 11	625719
PAR	1	PSMD11	O00231	O00231	26S proteasome non-ATPase regulatory subunit 11	625719
PAR	1	PSMD11	O00231	O00231	26S proteasome non-ATPase regulatory subunit 11	625719
PAR	1	PSMD11	O00231	O00231	26S proteasome non-ATPase regulatory subunit 11	625719
PAR	1	PSMD11	O00231	O00231	26S proteasome non-ATPase regulatory subunit 11	625719
PAR	1	PSMD11	O00231	O00231	26S proteasome non-ATPase regulatory subunit 11	625719
PAR	1	PSMD11	O00231	O00231	26S proteasome non-ATPase regulatory subunit 11	625719
PAR	1	PSMD11	O00231	O00231	26S proteasome non-ATPase regulatory subunit 11	625719
PAR	1	PSMD11	O00231	O00231	26S proteasome non-ATPase regulatory subunit 11	625719
PAR	1	PSMD11	O00231	O00231	26S proteasome non-ATPase regulatory subunit 11	625719
PAR	1	PSMD11	O00231	O00231	26S proteasome non-ATPase regulatory subunit 11	625719
PAR	1	PSMD11	O00231	O00231	26S proteasome non-ATPase regulatory subunit 11	625719
PAR	1	PSMD11	O00231	O00231	26S proteasome non-ATPase regulatory subunit 11	625719
PAR	1	PSMD11	O00231	O00231	26S proteasome non-ATPase regulatory subunit 11	625719
PAR	1	PSMD11	O00231	O00231	26S proteasome non-ATPase regulatory subunit 11	625719
PAR	1	PSMD11	O00231	O00231	26S proteasome non-ATPase regulatory subunit 11	625719
PAR	1	PSMD11	O00231	O00231	26S proteasome non-ATPase regulatory subunit 11	625719
PAR	1	PSMD11	O00231	O00231	26S proteasome non-ATPase regulatory subunit 11	625719
PAR	1	PSMD11	O00231	O00231	26S proteasome non-ATPase regulatory subunit 11	625719
PAR	1	PSMD11	O00231	O00231	26S proteasome non-ATPase regulatory subunit 11	625719
PAR	1	PSMD11	O00231	O00231	26S proteasome non-ATPase regulatory subunit 11	625719
PAR	1	PSMD11	O00231	O00231	26S proteasome non-ATPase regulatory subunit 11	625719
PAR	1	PSMD11	O00231	O00231	26S proteasome non-ATPase regulatory subunit 11	625719
PAR	1	PSMD11	O00231	O00231	26S proteasome non-ATPase regulatory subunit 11	625719
PAR	1	PSMD11	O00231	O00231	26S proteasome non-ATPase regulatory subunit 11	625719
PAR	1	PSMD11	O00231	O00231	26S proteasome non-ATPase regulatory subunit 11	625719
PAR	1	PSMD11	O00231	O00231	26S proteasome non-ATPase regulatory subunit 11	625719
PAR	1	PSMD11	O00231	O00231	26S proteasome non-ATPase regulatory subunit 11	625719
PAR	1	PSMD12	O00232	O00232	26S proteasome non-ATPase regulatory subunit 12	579684
PAR	1	PSMD12	O00232	O00232	26S proteasome non-ATPase regulatory subunit 12	579684
PAR	1	PSMD12	O00232	O00232	26S proteasome non-ATPase regulatory subunit 12	579684
PAR	1	PSMD12	O00232	O00232	26S proteasome non-ATPase regulatory subunit 12	579684
PAR	1	PSMD12	O00232	O00232	26S proteasome non-ATPase regulatory subunit 12	579684
PAR	1	PSMD12	O00232	O00232	26S proteasome non-ATPase regulatory subunit 12	579684
PAR	1	PSMD12	O00232	O00232	26S proteasome non-ATPase regulatory subunit 12	579684
PAR	1	PSMD12	O00232	O00232	26S proteasome non-ATPase regulatory subunit 12	579684
PAR	1	PSMD12	O00232	O00232	26S proteasome non-ATPase regulatory subunit 12	579684
PAR	1	PSMD12	O00232	O00232	26S proteasome non-ATPase regulatory subunit 12	579684
PAR	1	PSMD12	O00232	O00232	26S proteasome non-ATPase regulatory subunit 12	579684
PAR	1	PSMD12	O00232	O00232	26S proteasome non-ATPase regulatory subunit 12	579684
PAR	1	PSMD12	O00232	O00232	26S proteasome non-ATPase regulatory subunit 12	579684
PAR	1	PSMD12	O00232	O00232	26S proteasome non-ATPase regulatory subunit 12	579684
PAR	1	PSMD12	O00232	O00232	26S proteasome non-ATPase regulatory subunit 12	579684
PAR	1	PSMD12	O00232	O00232	26S proteasome non-ATPase regulatory subunit 12	579684
PAR	1	PSMD12	O00232	O00232	26S proteasome non-ATPase regulatory subunit 12	579684
PAR	1	PSMD12	O00232	O00232	26S proteasome non-ATPase regulatory subunit 12	579684
PAR	1	PSMD12	O00232	O00232	26S proteasome non-ATPase regulatory subunit 12	579684
PAR	1	PSMD12	O00232	O00232	26S proteasome non-ATPase regulatory subunit 12	579684
PAR	1	PSMD12	O00232	O00232	26S proteasome non-ATPase regulatory subunit 12	579684
PAR	1	PSMD12	O00232	O00232	26S proteasome non-ATPase regulatory subunit 12	579684
PAR	1	PSMD12	O00232	O00232	26S proteasome non-ATPase regulatory subunit 12	579684
PAR	1	PSMD12	O00232	O00232	26S proteasome non-ATPase regulatory subunit 12	579684
PAR	1	PSMD12	O00232	O00232	26S proteasome non-ATPase regulatory subunit 12	579684
PAR	1	PSMD12	O00232	O00232	26S proteasome non-ATPase regulatory subunit 12	579684
PAR	1	PSMD12	O00232	O00232	26S proteasome non-ATPase regulatory subunit 12	579684
PAR	1	PSMD12	O00232	O00232	26S proteasome non-ATPase regulatory subunit 12	579684
PAR	1	PSMD12	O00232	O00232	26S proteasome non-ATPase regulatory subunit 12	579684
PAR	1	PSMD12	O00232	O00232	26S proteasome non-ATPase regulatory subunit 12	579684
PAR	1	PSMD12	O00232	O00232	26S proteasome non-ATPase regulatory subunit 12	579684
PAR	1	PSMD12	O00232	O00232	26S proteasome non-ATPase regulatory subunit 12	579684
PAR	1	PSMD12	O00232	O00232	26S proteasome non-ATPase regulatory subunit 12	579684
PAR	1	PSMD12	O00232	O00232	26S proteasome non-ATPase regulatory subunit 12	579684
PAR	1	PSMD12	O00232	O00232	26S proteasome non-ATPase regulatory subunit 12	579684
PAR	1	PSMD12	O00232	O00232	26S proteasome non-ATPase regulatory subunit 12	579684
PAR	1	PSMD9	O00233	O00233	26S proteasome non-ATPase regulatory subunit 9	307113
PAR	1	PSMD9	O00233	O00233	26S proteasome non-ATPase regulatory subunit 9	307113
PAR	1	PSMD9	O00233	O00233	26S proteasome non-ATPase regulatory subunit 9	307113
PAR	1	PSMD9	O00233	O00233	26S proteasome non-ATPase regulatory subunit 9	307113
PAR	1	PSMD9	O00233	O00233	26S proteasome non-ATPase regulatory subunit 9	307113
PAR	1	PSMD9	O00233	O00233	26S proteasome non-ATPase regulatory subunit 9	307113
PAR	1	PSMD9	O00233	O00233	26S proteasome non-ATPase regulatory subunit 9	307113
PAR	1	PSMD9	O00233	O00233	26S proteasome non-ATPase regulatory subunit 9	307113
PAR	1	PSMD9	O00233	O00233	26S proteasome non-ATPase regulatory subunit 9	307113
PAR	1	PSMD9	O00233	O00233	26S proteasome non-ATPase regulatory subunit 9	307113
PAR	1	PSMD9	O00233	O00233	26S proteasome non-ATPase regulatory subunit 9	307113
PAR	1	PSMD9	O00233	O00233	26S proteasome non-ATPase regulatory subunit 9	307113
PAR	1	PSMD9	O00233	O00233	26S proteasome non-ATPase regulatory subunit 9	307113
PAR	1	PSMD9	O00233	O00233	26S proteasome non-ATPase regulatory subunit 9	307113
PAR	1	ATOX1	O00244	O00244	Copper transport protein ATOX1	393390
PAR	1	ATOX1	O00244	O00244	Copper transport protein ATOX1	393390
PAR	1	ATOX1	O00244	O00244	Copper transport protein ATOX1	393390
PAR	1	ATOX1	O00244	O00244	Copper transport protein ATOX1	393390
PAR	1	ATOX1	O00244	O00244	Copper transport protein ATOX1	393390
PAR	1	ATOX1	O00244	O00244	Copper transport protein ATOX1	393390
PAR	1	ATOX1	O00244	O00244	Copper transport protein ATOX1	393390
PAR	1	ATOX1	O00244	O00244	Copper transport protein ATOX1	393390
PAR	1	ATOX1	O00244	O00244	Copper transport protein ATOX1	393390
PAR	1	ATOX1	O00244	O00244	Copper transport protein ATOX1	393390
PAR	1	ATOX1	O00244	O00244	Copper transport protein ATOX1	393390
PAR	1	ATOX1	O00244	O00244	Copper transport protein ATOX1	393390
PAR	1	ATOX1	O00244	O00244	Copper transport protein ATOX1	393390
PAR	1	ATOX1	O00244	O00244	Copper transport protein ATOX1	393390
PAR	1	ATOX1	O00244	O00244	Copper transport protein ATOX1	393390
PAR	1	MEN1	O00255	O00255	Menin	52700.4
PAR	1	MEN1	O00255	O00255	Menin	52700.4
PAR	1	MEN1	O00255	O00255	Menin	52700.4
PAR	1	MEN1	O00255	O00255	Menin	52700.4
PAR	1	MEN1	O00255	O00255	Menin	52700.4
PAR	1	MEN1	O00255	O00255	Menin	52700.4
PAR	1	MEN1	O00255	O00255	Menin	52700.4
PAR	1	MEN1	O00255	O00255	Menin	52700.4
PAR	1	MEN1	O00255	O00255	Menin	52700.4
PAR	1	MEN1	O00255	O00255	Menin	52700.4
PAR	1	MEN1	O00255	O00255	Menin	52700.4
PAR	1	CBX4	O00257	O00257	E3 SUMO-protein ligase CBX4	35470.7
PAR	1	CBX4	O00257	O00257	E3 SUMO-protein ligase CBX4	35470.7
PAR	1	CBX4	O00257	O00257	E3 SUMO-protein ligase CBX4	35470.7
PAR	1	CBX4	O00257	O00257	E3 SUMO-protein ligase CBX4	35470.7
PAR	1	GET1	O00258	O00258	Guided entry of tail-anchored proteins factor 1	44085.4
PAR	1	GET1	O00258	O00258	Guided entry of tail-anchored proteins factor 1	44085.4
PAR	1	GET1	O00258	O00258	Guided entry of tail-anchored proteins factor 1	44085.4
PAR	1	PGRMC1	O00264	O00264	Membrane-associated progesterone receptor component 1	3.78949e+06
PAR	1	PGRMC1	O00264	O00264	Membrane-associated progesterone receptor component 1	3.78949e+06
PAR	1	PGRMC1	O00264	O00264	Membrane-associated progesterone receptor component 1	3.78949e+06
PAR	1	PGRMC1	O00264	O00264	Membrane-associated progesterone receptor component 1	3.78949e+06
PAR	1	PGRMC1	O00264	O00264	Membrane-associated progesterone receptor component 1	3.78949e+06
PAR	1	PGRMC1	O00264	O00264	Membrane-associated progesterone receptor component 1	3.78949e+06
PAR	1	PGRMC1	O00264	O00264	Membrane-associated progesterone receptor component 1	3.78949e+06
PAR	1	PGRMC1	O00264	O00264	Membrane-associated progesterone receptor component 1	3.78949e+06
PAR	1	PGRMC1	O00264	O00264	Membrane-associated progesterone receptor component 1	3.78949e+06
PAR	1	PGRMC1	O00264	O00264	Membrane-associated progesterone receptor component 1	3.78949e+06
PAR	1	PGRMC1	O00264	O00264	Membrane-associated progesterone receptor component 1	3.78949e+06
PAR	1	PGRMC1	O00264	O00264	Membrane-associated progesterone receptor component 1	3.78949e+06
PAR	1	PGRMC1	O00264	O00264	Membrane-associated progesterone receptor component 1	3.78949e+06
PAR	1	PGRMC1	O00264	O00264	Membrane-associated progesterone receptor component 1	3.78949e+06
PAR	1	PGRMC1	O00264	O00264	Membrane-associated progesterone receptor component 1	3.78949e+06
PAR	1	PGRMC1	O00264	O00264	Membrane-associated progesterone receptor component 1	3.78949e+06
PAR	1	PGRMC1	O00264	O00264	Membrane-associated progesterone receptor component 1	3.78949e+06
PAR	1	PGRMC1	O00264	O00264	Membrane-associated progesterone receptor component 1	3.78949e+06
PAR	1	PGRMC1	O00264	O00264	Membrane-associated progesterone receptor component 1	3.78949e+06
PAR	1	PGRMC1	O00264	O00264	Membrane-associated progesterone receptor component 1	3.78949e+06
PAR	1	PGRMC1	O00264	O00264	Membrane-associated progesterone receptor component 1	3.78949e+06
PAR	1	PGRMC1	O00264	O00264	Membrane-associated progesterone receptor component 1	3.78949e+06
PAR	1	PGRMC1	O00264	O00264	Membrane-associated progesterone receptor component 1	3.78949e+06
PAR	1	PGRMC1	O00264	O00264	Membrane-associated progesterone receptor component 1	3.78949e+06
PAR	1	PGRMC1	O00264	O00264	Membrane-associated progesterone receptor component 1	3.78949e+06
PAR	1	PGRMC1	O00264	O00264	Membrane-associated progesterone receptor component 1	3.78949e+06
PAR	1	SUPT5H	O00267	O00267	Transcription elongation factor SPT5	273533
PAR	1	SUPT5H	O00267	O00267	Transcription elongation factor SPT5	273533
PAR	1	SUPT5H	O00267	O00267	Transcription elongation factor SPT5	273533
PAR	1	SUPT5H	O00267	O00267	Transcription elongation factor SPT5	273533
PAR	1	SUPT5H	O00267	O00267	Transcription elongation factor SPT5	273533
PAR	1	SUPT5H	O00267	O00267	Transcription elongation factor SPT5	273533
PAR	1	SUPT5H	O00267	O00267	Transcription elongation factor SPT5	273533
PAR	1	SUPT5H	O00267	O00267	Transcription elongation factor SPT5	273533
PAR	1	SUPT5H	O00267	O00267	Transcription elongation factor SPT5	273533
PAR	1	SUPT5H	O00267	O00267	Transcription elongation factor SPT5	273533
PAR	1	SUPT5H	O00267	O00267	Transcription elongation factor SPT5	273533
PAR	1	SUPT5H	O00267	O00267	Transcription elongation factor SPT5	273533
PAR	1	SUPT5H	O00267	O00267	Transcription elongation factor SPT5	273533
PAR	1	SUPT5H	O00267	O00267	Transcription elongation factor SPT5	273533
PAR	1	SUPT5H	O00267	O00267	Transcription elongation factor SPT5	273533
PAR	1	SUPT5H	O00267	O00267	Transcription elongation factor SPT5	273533
PAR	1	SUPT5H	O00267	O00267	Transcription elongation factor SPT5	273533
PAR	1	SUPT5H	O00267	O00267	Transcription elongation factor SPT5	273533
PAR	1	SUPT5H	O00267	O00267	Transcription elongation factor SPT5	273533
PAR	1	SUPT5H	O00267	O00267	Transcription elongation factor SPT5	273533
PAR	1	SUPT5H	O00267	O00267	Transcription elongation factor SPT5	273533
PAR	1	SUPT5H	O00267	O00267	Transcription elongation factor SPT5	273533
PAR	1	SUPT5H	O00267	O00267	Transcription elongation factor SPT5	273533
PAR	1	SUPT5H	O00267	O00267	Transcription elongation factor SPT5	273533
PAR	1	SUPT5H	O00267	O00267	Transcription elongation factor SPT5	273533
PAR	1	SUPT5H	O00267	O00267	Transcription elongation factor SPT5	273533
PAR	1	SUPT5H	O00267	O00267	Transcription elongation factor SPT5	273533
PAR	1	SUPT5H	O00267	O00267	Transcription elongation factor SPT5	273533
PAR	1	SUPT5H	O00267	O00267	Transcription elongation factor SPT5	273533
PAR	1	SUPT5H	O00267	O00267	Transcription elongation factor SPT5	273533
PAR	1	SUPT5H	O00267	O00267	Transcription elongation factor SPT5	273533
PAR	1	SUPT5H	O00267	O00267	Transcription elongation factor SPT5	273533
PAR	1	SUPT5H	O00267	O00267	Transcription elongation factor SPT5	273533
PAR	1	SUPT5H	O00267	O00267	Transcription elongation factor SPT5	273533
PAR	1	SUPT5H	O00267	O00267	Transcription elongation factor SPT5	273533
PAR	1	SUPT5H	O00267	O00267	Transcription elongation factor SPT5	273533
PAR	1	SUPT5H	O00267	O00267	Transcription elongation factor SPT5	273533
PAR	1	SUPT5H	O00267	O00267	Transcription elongation factor SPT5	273533
PAR	1	SUPT5H	O00267	O00267	Transcription elongation factor SPT5	273533
PAR	1	SUPT5H	O00267	O00267	Transcription elongation factor SPT5	273533
PAR	1	SUPT5H	O00267	O00267	Transcription elongation factor SPT5	273533
PAR	1	SUPT5H	O00267	O00267	Transcription elongation factor SPT5	273533
PAR	1	SUPT5H	O00267	O00267	Transcription elongation factor SPT5	273533
PAR	1	SUPT5H	O00267	O00267	Transcription elongation factor SPT5	273533
PAR	1	SUPT5H	O00267	O00267	Transcription elongation factor SPT5	273533
PAR	1	SUPT5H	O00267	O00267	Transcription elongation factor SPT5	273533
PAR	1	SUPT5H	O00267	O00267	Transcription elongation factor SPT5	273533
PAR	1	SUPT5H	O00267	O00267	Transcription elongation factor SPT5	273533
PAR	1	SUPT5H	O00267	O00267	Transcription elongation factor SPT5	273533
PAR	1	SUPT5H	O00267	O00267	Transcription elongation factor SPT5	273533
PAR	1	SUPT5H	O00267	O00267	Transcription elongation factor SPT5	273533
PAR	1	SUPT5H	O00267	O00267	Transcription elongation factor SPT5	273533
PAR	1	SUPT5H	O00267	O00267	Transcription elongation factor SPT5	273533
PAR	1	TAF4	O00268	O00268	Transcription initiation factor TFIID subunit 4	30497.9
PAR	1	TAF4	O00268	O00268	Transcription initiation factor TFIID subunit 4	30497.9
PAR	1	TAF4	O00268	O00268	Transcription initiation factor TFIID subunit 4	30497.9
PAR	1	TAF4	O00268	O00268	Transcription initiation factor TFIID subunit 4	30497.9
PAR	1	TAF4	O00268	O00268	Transcription initiation factor TFIID subunit 4	30497.9
PAR	1	TAF4	O00268	O00268	Transcription initiation factor TFIID subunit 4	30497.9
PAR	1	TAF4	O00268	O00268	Transcription initiation factor TFIID subunit 4	30497.9
PAR	1	TAF4	O00268	O00268	Transcription initiation factor TFIID subunit 4	30497.9
PAR	1	TAF4	O00268	O00268	Transcription initiation factor TFIID subunit 4	30497.9
PAR	1	TAF4	O00268	O00268	Transcription initiation factor TFIID subunit 4	30497.9
PAR	1	TAF4	O00268	O00268	Transcription initiation factor TFIID subunit 4	30497.9
PAR	1	TAF4	O00268	O00268	Transcription initiation factor TFIID subunit 4	30497.9
PAR	1	TAF4	O00268	O00268	Transcription initiation factor TFIID subunit 4	30497.9
PAR	1	TAF4	O00268	O00268	Transcription initiation factor TFIID subunit 4	30497.9
PAR	1	TAF4	O00268	O00268	Transcription initiation factor TFIID subunit 4	30497.9
PAR	1	TAF4	O00268	O00268	Transcription initiation factor TFIID subunit 4	30497.9
PAR	1	TAF4	O00268	O00268	Transcription initiation factor TFIID subunit 4	30497.9
PAR	1	TAF4	O00268	O00268	Transcription initiation factor TFIID subunit 4	30497.9
PAR	1	DFFA	O00273	O00273	DNA fragmentation factor subunit alpha	273941
PAR	1	DFFA	O00273	O00273	DNA fragmentation factor subunit alpha	273941
PAR	1	DFFA	O00273	O00273	DNA fragmentation factor subunit alpha	273941
PAR	1	DFFA	O00273	O00273	DNA fragmentation factor subunit alpha	273941
PAR	1	DFFA	O00273	O00273	DNA fragmentation factor subunit alpha	273941
PAR	1	DFFA	O00273	O00273	DNA fragmentation factor subunit alpha	273941
PAR	1	DFFA	O00273	O00273	DNA fragmentation factor subunit alpha	273941
PAR	1	DFFA	O00273	O00273	DNA fragmentation factor subunit alpha	273941
PAR	1	DFFA	O00273	O00273	DNA fragmentation factor subunit alpha	273941
PAR	1	DFFA	O00273	O00273	DNA fragmentation factor subunit alpha	273941
PAR	1	DFFA	O00273	O00273	DNA fragmentation factor subunit alpha	273941
PAR	1	DFFA	O00273	O00273	DNA fragmentation factor subunit alpha	273941
PAR	1	DFFA	O00273	O00273	DNA fragmentation factor subunit alpha	273941
PAR	1	DFFA	O00273	O00273	DNA fragmentation factor subunit alpha	273941
PAR	1	DFFA	O00273	O00273	DNA fragmentation factor subunit alpha	273941
PAR	1	DFFA	O00273	O00273	DNA fragmentation factor subunit alpha	273941
PAR	1	DFFA	O00273	O00273	DNA fragmentation factor subunit alpha	273941
PAR	1	DFFA	O00273	O00273	DNA fragmentation factor subunit alpha	273941
PAR	1	DFFA	O00273	O00273	DNA fragmentation factor subunit alpha	273941
PAR	1	DFFA	O00273	O00273	DNA fragmentation factor subunit alpha	273941
PAR	1	DFFA	O00273	O00273	DNA fragmentation factor subunit alpha	273941
PAR	1	RFXAP	O00287	O00287	Regulatory factor X-associated protein	5222.14
PAR	1	RFXAP	O00287	O00287	Regulatory factor X-associated protein	5222.14
PAR	1	RFXAP	O00287	O00287	Regulatory factor X-associated protein	5222.14
PAR	1	RFXAP	O00287	O00287	Regulatory factor X-associated protein	5222.14
PAR	1	RFXAP	O00287	O00287	Regulatory factor X-associated protein	5222.14
PAR	1	HIP1	O00291	O00291	Huntingtin-interacting protein 1	119372
PAR	1	HIP1	O00291	O00291	Huntingtin-interacting protein 1	119372
PAR	1	HIP1	O00291	O00291	Huntingtin-interacting protein 1	119372
PAR	1	HIP1	O00291	O00291	Huntingtin-interacting protein 1	119372
PAR	1	HIP1	O00291	O00291	Huntingtin-interacting protein 1	119372
PAR	1	HIP1	O00291	O00291	Huntingtin-interacting protein 1	119372
PAR	1	HIP1	O00291	O00291	Huntingtin-interacting protein 1	119372
PAR	1	HIP1	O00291	O00291	Huntingtin-interacting protein 1	119372
PAR	1	HIP1	O00291	O00291	Huntingtin-interacting protein 1	119372
PAR	1	HIP1	O00291	O00291	Huntingtin-interacting protein 1	119372
PAR	1	HIP1	O00291	O00291	Huntingtin-interacting protein 1	119372
PAR	1	HIP1	O00291	O00291	Huntingtin-interacting protein 1	119372
PAR	1	HIP1	O00291	O00291	Huntingtin-interacting protein 1	119372
PAR	1	HIP1	O00291	O00291	Huntingtin-interacting protein 1	119372
PAR	1	HIP1	O00291	O00291	Huntingtin-interacting protein 1	119372
PAR	1	HIP1	O00291	O00291	Huntingtin-interacting protein 1	119372
PAR	1	HIP1	O00291	O00291	Huntingtin-interacting protein 1	119372
PAR	1	HIP1	O00291	O00291	Huntingtin-interacting protein 1	119372
PAR	1	HIP1	O00291	O00291	Huntingtin-interacting protein 1	119372
PAR	1	HIP1	O00291	O00291	Huntingtin-interacting protein 1	119372
PAR	1	HIP1	O00291	O00291	Huntingtin-interacting protein 1	119372
PAR	1	CLIC1	O00299	O00299	Chloride intracellular channel protein 1	3.16096e+06
PAR	1	CLIC1	O00299	O00299	Chloride intracellular channel protein 1	3.16096e+06
PAR	1	CLIC1	O00299	O00299	Chloride intracellular channel protein 1	3.16096e+06
PAR	1	CLIC1	O00299	O00299	Chloride intracellular channel protein 1	3.16096e+06
PAR	1	CLIC1	O00299	O00299	Chloride intracellular channel protein 1	3.16096e+06
PAR	1	CLIC1	O00299	O00299	Chloride intracellular channel protein 1	3.16096e+06
PAR	1	CLIC1	O00299	O00299	Chloride intracellular channel protein 1	3.16096e+06
PAR	1	CLIC1	O00299	O00299	Chloride intracellular channel protein 1	3.16096e+06
PAR	1	CLIC1	O00299	O00299	Chloride intracellular channel protein 1	3.16096e+06
PAR	1	CLIC1	O00299	O00299	Chloride intracellular channel protein 1	3.16096e+06
PAR	1	CLIC1	O00299	O00299	Chloride intracellular channel protein 1	3.16096e+06
PAR	1	CLIC1	O00299	O00299	Chloride intracellular channel protein 1	3.16096e+06
PAR	1	CLIC1	O00299	O00299	Chloride intracellular channel protein 1	3.16096e+06
PAR	1	CLIC1	O00299	O00299	Chloride intracellular channel protein 1	3.16096e+06
PAR	1	CLIC1	O00299	O00299	Chloride intracellular channel protein 1	3.16096e+06
PAR	1	CLIC1	O00299	O00299	Chloride intracellular channel protein 1	3.16096e+06
PAR	1	CLIC1	O00299	O00299	Chloride intracellular channel protein 1	3.16096e+06
PAR	1	CLIC1	O00299	O00299	Chloride intracellular channel protein 1	3.16096e+06
PAR	1	CLIC1	O00299	O00299	Chloride intracellular channel protein 1	3.16096e+06
PAR	1	CLIC1	O00299	O00299	Chloride intracellular channel protein 1	3.16096e+06
PAR	1	CLIC1	O00299	O00299	Chloride intracellular channel protein 1	3.16096e+06
PAR	1	CLIC1	O00299	O00299	Chloride intracellular channel protein 1	3.16096e+06
PAR	1	CLIC1	O00299	O00299	Chloride intracellular channel protein 1	3.16096e+06
PAR	1	CLIC1	O00299	O00299	Chloride intracellular channel protein 1	3.16096e+06
PAR	1	CLIC1	O00299	O00299	Chloride intracellular channel protein 1	3.16096e+06
PAR	1	CLIC1	O00299	O00299	Chloride intracellular channel protein 1	3.16096e+06
PAR	1	CLIC1	O00299	O00299	Chloride intracellular channel protein 1	3.16096e+06
PAR	1	EIF3F	O00303	O00303	Eukaryotic translation initiation factor 3 subunit F	1.11217e+06
PAR	1	EIF3F	O00303	O00303	Eukaryotic translation initiation factor 3 subunit F	1.11217e+06
PAR	1	EIF3F	O00303	O00303	Eukaryotic translation initiation factor 3 subunit F	1.11217e+06
PAR	1	EIF3F	O00303	O00303	Eukaryotic translation initiation factor 3 subunit F	1.11217e+06
PAR	1	EIF3F	O00303	O00303	Eukaryotic translation initiation factor 3 subunit F	1.11217e+06
PAR	1	EIF3F	O00303	O00303	Eukaryotic translation initiation factor 3 subunit F	1.11217e+06
PAR	1	EIF3F	O00303	O00303	Eukaryotic translation initiation factor 3 subunit F	1.11217e+06
PAR	1	EIF3F	O00303	O00303	Eukaryotic translation initiation factor 3 subunit F	1.11217e+06
PAR	1	EIF3F	O00303	O00303	Eukaryotic translation initiation factor 3 subunit F	1.11217e+06
PAR	1	EIF3F	O00303	O00303	Eukaryotic translation initiation factor 3 subunit F	1.11217e+06
PAR	1	EIF3F	O00303	O00303	Eukaryotic translation initiation factor 3 subunit F	1.11217e+06
PAR	1	EIF3F	O00303	O00303	Eukaryotic translation initiation factor 3 subunit F	1.11217e+06
PAR	1	EIF3F	O00303	O00303	Eukaryotic translation initiation factor 3 subunit F	1.11217e+06
PAR	1	EIF3F	O00303	O00303	Eukaryotic translation initiation factor 3 subunit F	1.11217e+06
PAR	1	EIF3F	O00303	O00303	Eukaryotic translation initiation factor 3 subunit F	1.11217e+06
PAR	1	EIF3F	O00303	O00303	Eukaryotic translation initiation factor 3 subunit F	1.11217e+06
PAR	1	EIF3F	O00303	O00303	Eukaryotic translation initiation factor 3 subunit F	1.11217e+06
PAR	1	EIF3F	O00303	O00303	Eukaryotic translation initiation factor 3 subunit F	1.11217e+06
PAR	1	EIF3F	O00303	O00303	Eukaryotic translation initiation factor 3 subunit F	1.11217e+06
PAR	1	WWP2	O00308	O00308	NEDD4-like E3 ubiquitin-protein ligase WWP2	9071.51
PAR	1	WWP2	O00308	O00308	NEDD4-like E3 ubiquitin-protein ligase WWP2	9071.51
PAR	1	CDC7	O00311	O00311	Cell division cycle 7-related protein kinase	16222.4
PAR	1	CDC7	O00311	O00311	Cell division cycle 7-related protein kinase	16222.4
PAR	1	CDC7	O00311	O00311	Cell division cycle 7-related protein kinase	16222.4
PAR	1	CDC7	O00311	O00311	Cell division cycle 7-related protein kinase	16222.4
PAR	1	PDHX	O00330	O00330	Pyruvate dehydrogenase protein X component, mitochondrial	147759
PAR	1	PDHX	O00330	O00330	Pyruvate dehydrogenase protein X component, mitochondrial	147759
PAR	1	PDHX	O00330	O00330	Pyruvate dehydrogenase protein X component, mitochondrial	147759
PAR	1	PDHX	O00330	O00330	Pyruvate dehydrogenase protein X component, mitochondrial	147759
PAR	1	PDHX	O00330	O00330	Pyruvate dehydrogenase protein X component, mitochondrial	147759
PAR	1	PDHX	O00330	O00330	Pyruvate dehydrogenase protein X component, mitochondrial	147759
PAR	1	PDHX	O00330	O00330	Pyruvate dehydrogenase protein X component, mitochondrial	147759
PAR	1	PDHX	O00330	O00330	Pyruvate dehydrogenase protein X component, mitochondrial	147759
PAR	1	PDHX	O00330	O00330	Pyruvate dehydrogenase protein X component, mitochondrial	147759
PAR	1	PDHX	O00330	O00330	Pyruvate dehydrogenase protein X component, mitochondrial	147759
PAR	1	PDHX	O00330	O00330	Pyruvate dehydrogenase protein X component, mitochondrial	147759
PAR	1	PDHX	O00330	O00330	Pyruvate dehydrogenase protein X component, mitochondrial	147759
PAR	1	PDHX	O00330	O00330	Pyruvate dehydrogenase protein X component, mitochondrial	147759
PAR	1	PDHX	O00330	O00330	Pyruvate dehydrogenase protein X component, mitochondrial	147759
PAR	1	PDHX	O00330	O00330	Pyruvate dehydrogenase protein X component, mitochondrial	147759
PAR	1	PDHX	O00330	O00330	Pyruvate dehydrogenase protein X component, mitochondrial	147759
PAR	1	PDHX	O00330	O00330	Pyruvate dehydrogenase protein X component, mitochondrial	147759
PAR	1	PDHX	O00330	O00330	Pyruvate dehydrogenase protein X component, mitochondrial	147759
PAR	1	PDHX	O00330	O00330	Pyruvate dehydrogenase protein X component, mitochondrial	147759
PAR	1	PDHX	O00330	O00330	Pyruvate dehydrogenase protein X component, mitochondrial	147759
PAR	1	PDHX	O00330	O00330	Pyruvate dehydrogenase protein X component, mitochondrial	147759
PAR	1	PDHX	O00330	O00330	Pyruvate dehydrogenase protein X component, mitochondrial	147759
PAR	1	QSOX1	O00391	O00391	Sulfhydryl oxidase 1	25868.4
PAR	1	QSOX1	O00391	O00391	Sulfhydryl oxidase 1	25868.4
PAR	1	QSOX1	O00391	O00391	Sulfhydryl oxidase 1	25868.4
PAR	1	QSOX1	O00391	O00391	Sulfhydryl oxidase 1	25868.4
PAR	1	DCTN6	O00399	O00399	Dynactin subunit 6	135173
PAR	1	DCTN6	O00399	O00399	Dynactin subunit 6	135173
PAR	1	DCTN6	O00399	O00399	Dynactin subunit 6	135173
PAR	1	DCTN6	O00399	O00399	Dynactin subunit 6	135173
PAR	1	DCTN6	O00399	O00399	Dynactin subunit 6	135173
PAR	1	DCTN6	O00399	O00399	Dynactin subunit 6	135173
PAR	1	SLC33A1	O00400	O00400	Acetyl-coenzyme A transporter 1	43882.4
PAR	1	SLC33A1	O00400	O00400	Acetyl-coenzyme A transporter 1	43882.4
PAR	1	SLC33A1	O00400	O00400	Acetyl-coenzyme A transporter 1	43882.4
PAR	1	SLC33A1	O00400	O00400	Acetyl-coenzyme A transporter 1	43882.4
PAR	1	SLC33A1	O00400	O00400	Acetyl-coenzyme A transporter 1	43882.4
PAR	1	SLC33A1	O00400	O00400	Acetyl-coenzyme A transporter 1	43882.4
PAR	1	SLC33A1	O00400	O00400	Acetyl-coenzyme A transporter 1	43882.4
PAR	1	WASL	O00401	O00401	Actin nucleation-promoting factor WASL	164239
PAR	1	WASL	O00401	O00401	Actin nucleation-promoting factor WASL	164239
PAR	1	WASL	O00401	O00401	Actin nucleation-promoting factor WASL	164239
PAR	1	WASL	O00401	O00401	Actin nucleation-promoting factor WASL	164239
PAR	1	WASL	O00401	O00401	Actin nucleation-promoting factor WASL	164239
PAR	1	WASL	O00401	O00401	Actin nucleation-promoting factor WASL	164239
PAR	1	WASL	O00401	O00401	Actin nucleation-promoting factor WASL	164239
PAR	1	WASL	O00401	O00401	Actin nucleation-promoting factor WASL	164239
PAR	1	WASL	O00401	O00401	Actin nucleation-promoting factor WASL	164239
PAR	1	WASL	O00401	O00401	Actin nucleation-promoting factor WASL	164239
PAR	1	WASL	O00401	O00401	Actin nucleation-promoting factor WASL	164239
PAR	1	WASL	O00401	O00401	Actin nucleation-promoting factor WASL	164239
PAR	1	WASL	O00401	O00401	Actin nucleation-promoting factor WASL	164239
PAR	1	WASL	O00401	O00401	Actin nucleation-promoting factor WASL	164239
PAR	1	WASL	O00401	O00401	Actin nucleation-promoting factor WASL	164239
PAR	1	WASL	O00401	O00401	Actin nucleation-promoting factor WASL	164239
PAR	1	WASL	O00401	O00401	Actin nucleation-promoting factor WASL	164239
PAR	1	WASL	O00401	O00401	Actin nucleation-promoting factor WASL	164239
PAR	1	WASL	O00401	O00401	Actin nucleation-promoting factor WASL	164239
PAR	1	WASL	O00401	O00401	Actin nucleation-promoting factor WASL	164239
PAR	1	IPO5	O00410	O00410	Importin-5	2.08946e+06
PAR	1	IPO5	O00410	O00410	Importin-5	2.08946e+06
PAR	1	IPO5	O00410	O00410	Importin-5	2.08946e+06
PAR	1	IPO5	O00410	O00410	Importin-5	2.08946e+06
PAR	1	IPO5	O00410	O00410	Importin-5	2.08946e+06
PAR	1	IPO5	O00410	O00410	Importin-5	2.08946e+06
PAR	1	IPO5	O00410	O00410	Importin-5	2.08946e+06
PAR	1	IPO5	O00410	O00410	Importin-5	2.08946e+06
PAR	1	IPO5	O00410	O00410	Importin-5	2.08946e+06
PAR	1	IPO5	O00410	O00410	Importin-5	2.08946e+06
PAR	1	IPO5	O00410	O00410	Importin-5	2.08946e+06
PAR	1	IPO5	O00410	O00410	Importin-5	2.08946e+06
PAR	1	IPO5	O00410	O00410	Importin-5	2.08946e+06
PAR	1	IPO5	O00410	O00410	Importin-5	2.08946e+06
PAR	1	IPO5	O00410	O00410	Importin-5	2.08946e+06
PAR	1	IPO5	O00410	O00410	Importin-5	2.08946e+06
PAR	1	IPO5	O00410	O00410	Importin-5	2.08946e+06
PAR	1	IPO5	O00410	O00410	Importin-5	2.08946e+06
PAR	1	IPO5	O00410	O00410	Importin-5	2.08946e+06
PAR	1	IPO5	O00410	O00410	Importin-5	2.08946e+06
PAR	1	IPO5	O00410	O00410	Importin-5	2.08946e+06
PAR	1	IPO5	O00410	O00410	Importin-5	2.08946e+06
PAR	1	IPO5	O00410	O00410	Importin-5	2.08946e+06
PAR	1	IPO5	O00410	O00410	Importin-5	2.08946e+06
PAR	1	IPO5	O00410	O00410	Importin-5	2.08946e+06
PAR	1	IPO5	O00410	O00410	Importin-5	2.08946e+06
PAR	1	IPO5	O00410	O00410	Importin-5	2.08946e+06
PAR	1	IPO5	O00410	O00410	Importin-5	2.08946e+06
PAR	1	IPO5	O00410	O00410	Importin-5	2.08946e+06
PAR	1	IPO5	O00410	O00410	Importin-5	2.08946e+06
PAR	1	IPO5	O00410	O00410	Importin-5	2.08946e+06
PAR	1	IPO5	O00410	O00410	Importin-5	2.08946e+06
PAR	1	IPO5	O00410	O00410	Importin-5	2.08946e+06
PAR	1	IPO5	O00410	O00410	Importin-5	2.08946e+06
PAR	1	IPO5	O00410	O00410	Importin-5	2.08946e+06
PAR	1	IPO5	O00410	O00410	Importin-5	2.08946e+06
PAR	1	IPO5	O00410	O00410	Importin-5	2.08946e+06
PAR	1	IPO5	O00410	O00410	Importin-5	2.08946e+06
PAR	1	IPO5	O00410	O00410	Importin-5	2.08946e+06
PAR	1	IPO5	O00410	O00410	Importin-5	2.08946e+06
PAR	1	IPO5	O00410	O00410	Importin-5	2.08946e+06
PAR	1	IPO5	O00410	O00410	Importin-5	2.08946e+06
PAR	1	IPO5	O00410	O00410	Importin-5	2.08946e+06
PAR	1	IPO5	O00410	O00410	Importin-5	2.08946e+06
PAR	1	IPO5	O00410	O00410	Importin-5	2.08946e+06
PAR	1	IPO5	O00410	O00410	Importin-5	2.08946e+06
PAR	1	IPO5	O00410	O00410	Importin-5	2.08946e+06
PAR	1	IPO5	O00410	O00410	Importin-5	2.08946e+06
PAR	1	IPO5	O00410	O00410	Importin-5	2.08946e+06
PAR	1	IPO5	O00410	O00410	Importin-5	2.08946e+06
PAR	1	IPO5	O00410	O00410	Importin-5	2.08946e+06
PAR	1	IPO5	O00410	O00410	Importin-5	2.08946e+06
PAR	1	IPO5	O00410	O00410	Importin-5	2.08946e+06
PAR	1	IPO5	O00410	O00410	Importin-5	2.08946e+06
PAR	1	IPO5	O00410	O00410	Importin-5	2.08946e+06
PAR	1	IPO5	O00410	O00410	Importin-5	2.08946e+06
PAR	1	IPO5	O00410	O00410	Importin-5	2.08946e+06
PAR	1	IPO5	O00410	O00410	Importin-5	2.08946e+06
PAR	1	IPO5	O00410	O00410	Importin-5	2.08946e+06
PAR	1	IPO5	O00410	O00410	Importin-5	2.08946e+06
PAR	1	IPO5	O00410	O00410	Importin-5	2.08946e+06
PAR	1	IPO5	O00410	O00410	Importin-5	2.08946e+06
PAR	1	IPO5	O00410	O00410	Importin-5	2.08946e+06
PAR	1	IPO5	O00410	O00410	Importin-5	2.08946e+06
PAR	1	IPO5	O00410	O00410	Importin-5	2.08946e+06
PAR	1	IPO5	O00410	O00410	Importin-5	2.08946e+06
PAR	1	IPO5	O00410	O00410	Importin-5	2.08946e+06
PAR	1	IPO5	O00410	O00410	Importin-5	2.08946e+06
PAR	1	IPO5	O00410	O00410	Importin-5	2.08946e+06
PAR	1	IPO5	O00410	O00410	Importin-5	2.08946e+06
PAR	1	IPO5	O00410	O00410	Importin-5	2.08946e+06
PAR	1	IPO5	O00410	O00410	Importin-5	2.08946e+06
PAR	1	IPO5	O00410	O00410	Importin-5	2.08946e+06
PAR	1	IPO5	O00410	O00410	Importin-5	2.08946e+06
PAR	1	IPO5	O00410	O00410	Importin-5	2.08946e+06
PAR	1	IPO5	O00410	O00410	Importin-5	2.08946e+06
PAR	1	IPO5	O00410	O00410	Importin-5	2.08946e+06
PAR	1	IPO5	O00410	O00410	Importin-5	2.08946e+06
PAR	1	IPO5	O00410	O00410	Importin-5	2.08946e+06
PAR	1	IPO5	O00410	O00410	Importin-5	2.08946e+06
PAR	1	IPO5	O00410	O00410	Importin-5	2.08946e+06
PAR	1	IPO5	O00410	O00410	Importin-5	2.08946e+06
PAR	1	IPO5	O00410	O00410	Importin-5	2.08946e+06
PAR	1	IPO5	O00410	O00410	Importin-5	2.08946e+06
PAR	1	IPO5	O00410	O00410	Importin-5	2.08946e+06
PAR	1	IPO5	O00410	O00410	Importin-5	2.08946e+06
PAR	1	IPO5	O00410	O00410	Importin-5	2.08946e+06
PAR	1	IPO5	O00410	O00410	Importin-5	2.08946e+06
PAR	1	IPO5	O00410	O00410	Importin-5	2.08946e+06
PAR	1	IPO5	O00410	O00410	Importin-5	2.08946e+06
PAR	1	IPO5	O00410	O00410	Importin-5	2.08946e+06
PAR	1	IPO5	O00410	O00410	Importin-5	2.08946e+06
PAR	1	IPO5	O00410	O00410	Importin-5	2.08946e+06
PAR	1	IPO5	O00410	O00410	Importin-5	2.08946e+06
PAR	1	IPO5	O00410	O00410	Importin-5	2.08946e+06
PAR	1	IPO5	O00410	O00410	Importin-5	2.08946e+06
PAR	1	IPO5	O00410	O00410	Importin-5	2.08946e+06
PAR	1	IPO5	O00410	O00410	Importin-5	2.08946e+06
PAR	1	IPO5	O00410	O00410	Importin-5	2.08946e+06
PAR	1	POLRMT	O00411	O00411	DNA-directed RNA polymerase, mitochondrial	62857.8
PAR	1	POLRMT	O00411	O00411	DNA-directed RNA polymerase, mitochondrial	62857.8
PAR	1	POLRMT	O00411	O00411	DNA-directed RNA polymerase, mitochondrial	62857.8
PAR	1	POLRMT	O00411	O00411	DNA-directed RNA polymerase, mitochondrial	62857.8
PAR	1	POLRMT	O00411	O00411	DNA-directed RNA polymerase, mitochondrial	62857.8
PAR	1	POLRMT	O00411	O00411	DNA-directed RNA polymerase, mitochondrial	62857.8
PAR	1	POLRMT	O00411	O00411	DNA-directed RNA polymerase, mitochondrial	62857.8
PAR	1	POLRMT	O00411	O00411	DNA-directed RNA polymerase, mitochondrial	62857.8
PAR	1	POLRMT	O00411	O00411	DNA-directed RNA polymerase, mitochondrial	62857.8
PAR	1	POLRMT	O00411	O00411	DNA-directed RNA polymerase, mitochondrial	62857.8
PAR	1	POLRMT	O00411	O00411	DNA-directed RNA polymerase, mitochondrial	62857.8
PAR	1	POLRMT	O00411	O00411	DNA-directed RNA polymerase, mitochondrial	62857.8
PAR	1	POLRMT	O00411	O00411	DNA-directed RNA polymerase, mitochondrial	62857.8
PAR	1	POLRMT	O00411	O00411	DNA-directed RNA polymerase, mitochondrial	62857.8
PAR	1	POLRMT	O00411	O00411	DNA-directed RNA polymerase, mitochondrial	62857.8
PAR	1	POLRMT	O00411	O00411	DNA-directed RNA polymerase, mitochondrial	62857.8
PAR	1	POLRMT	O00411	O00411	DNA-directed RNA polymerase, mitochondrial	62857.8
PAR	1	POLRMT	O00411	O00411	DNA-directed RNA polymerase, mitochondrial	62857.8
PAR	1	POLRMT	O00411	O00411	DNA-directed RNA polymerase, mitochondrial	62857.8
PAR	1	POLRMT	O00411	O00411	DNA-directed RNA polymerase, mitochondrial	62857.8
PAR	1	POLRMT	O00411	O00411	DNA-directed RNA polymerase, mitochondrial	62857.8
PAR	1	POLRMT	O00411	O00411	DNA-directed RNA polymerase, mitochondrial	62857.8
PAR	1	POLRMT	O00411	O00411	DNA-directed RNA polymerase, mitochondrial	62857.8
PAR	1	POLRMT	O00411	O00411	DNA-directed RNA polymerase, mitochondrial	62857.8
PAR	1	POLRMT	O00411	O00411	DNA-directed RNA polymerase, mitochondrial	62857.8
PAR	1	POLRMT	O00411	O00411	DNA-directed RNA polymerase, mitochondrial	62857.8
PAR	1	POLRMT	O00411	O00411	DNA-directed RNA polymerase, mitochondrial	62857.8
PAR	1	POLRMT	O00411	O00411	DNA-directed RNA polymerase, mitochondrial	62857.8
PAR	1	POLRMT	O00411	O00411	DNA-directed RNA polymerase, mitochondrial	62857.8
PAR	1	POLRMT	O00411	O00411	DNA-directed RNA polymerase, mitochondrial	62857.8
PAR	1	POLRMT	O00411	O00411	DNA-directed RNA polymerase, mitochondrial	62857.8
PAR	1	POLRMT	O00411	O00411	DNA-directed RNA polymerase, mitochondrial	62857.8
PAR	1	POLRMT	O00411	O00411	DNA-directed RNA polymerase, mitochondrial	62857.8
PAR	1	POLRMT	O00411	O00411	DNA-directed RNA polymerase, mitochondrial	62857.8
PAR	1	POLRMT	O00411	O00411	DNA-directed RNA polymerase, mitochondrial	62857.8
PAR	1	POLRMT	O00411	O00411	DNA-directed RNA polymerase, mitochondrial	62857.8
PAR	1	POLRMT	O00411	O00411	DNA-directed RNA polymerase, mitochondrial	62857.8
PAR	1	POLRMT	O00411	O00411	DNA-directed RNA polymerase, mitochondrial	62857.8
PAR	1	POLRMT	O00411	O00411	DNA-directed RNA polymerase, mitochondrial	62857.8
PAR	1	POLRMT	O00411	O00411	DNA-directed RNA polymerase, mitochondrial	62857.8
PAR	1	POLRMT	O00411	O00411	DNA-directed RNA polymerase, mitochondrial	62857.8
PAR	1	POLRMT	O00411	O00411	DNA-directed RNA polymerase, mitochondrial	62857.8
PAR	1	POLRMT	O00411	O00411	DNA-directed RNA polymerase, mitochondrial	62857.8
PAR	1	POLRMT	O00411	O00411	DNA-directed RNA polymerase, mitochondrial	62857.8
PAR	1	POLRMT	O00411	O00411	DNA-directed RNA polymerase, mitochondrial	62857.8
PAR	1	POLRMT	O00411	O00411	DNA-directed RNA polymerase, mitochondrial	62857.8
PAR	1	POLRMT	O00411	O00411	DNA-directed RNA polymerase, mitochondrial	62857.8
PAR	1	POLRMT	O00411	O00411	DNA-directed RNA polymerase, mitochondrial	62857.8
PAR	1	POLRMT	O00411	O00411	DNA-directed RNA polymerase, mitochondrial	62857.8
PAR	1	POLRMT	O00411	O00411	DNA-directed RNA polymerase, mitochondrial	62857.8
PAR	1	POLRMT	O00411	O00411	DNA-directed RNA polymerase, mitochondrial	62857.8
PAR	1	POLRMT	O00411	O00411	DNA-directed RNA polymerase, mitochondrial	62857.8
PAR	1	POLRMT	O00411	O00411	DNA-directed RNA polymerase, mitochondrial	62857.8
PAR	1	EEF2K	O00418	O00418	Eukaryotic elongation factor 2 kinase	68265.1
PAR	1	EEF2K	O00418	O00418	Eukaryotic elongation factor 2 kinase	68265.1
PAR	1	EEF2K	O00418	O00418	Eukaryotic elongation factor 2 kinase	68265.1
PAR	1	EEF2K	O00418	O00418	Eukaryotic elongation factor 2 kinase	68265.1
PAR	1	EEF2K	O00418	O00418	Eukaryotic elongation factor 2 kinase	68265.1
PAR	1	EEF2K	O00418	O00418	Eukaryotic elongation factor 2 kinase	68265.1
PAR	1	EEF2K	O00418	O00418	Eukaryotic elongation factor 2 kinase	68265.1
PAR	1	EEF2K	O00418	O00418	Eukaryotic elongation factor 2 kinase	68265.1
PAR	1	EEF2K	O00418	O00418	Eukaryotic elongation factor 2 kinase	68265.1
PAR	1	EEF2K	O00418	O00418	Eukaryotic elongation factor 2 kinase	68265.1
PAR	1	EEF2K	O00418	O00418	Eukaryotic elongation factor 2 kinase	68265.1
PAR	1	EEF2K	O00418	O00418	Eukaryotic elongation factor 2 kinase	68265.1
PAR	1	EEF2K	O00418	O00418	Eukaryotic elongation factor 2 kinase	68265.1
PAR	1	EEF2K	O00418	O00418	Eukaryotic elongation factor 2 kinase	68265.1
PAR	1	EEF2K	O00418	O00418	Eukaryotic elongation factor 2 kinase	68265.1
PAR	1	EEF2K	O00418	O00418	Eukaryotic elongation factor 2 kinase	68265.1
PAR	1	EEF2K	O00418	O00418	Eukaryotic elongation factor 2 kinase	68265.1
PAR	1	EEF2K	O00418	O00418	Eukaryotic elongation factor 2 kinase	68265.1
PAR	1	EEF2K	O00418	O00418	Eukaryotic elongation factor 2 kinase	68265.1
PAR	1	EEF2K	O00418	O00418	Eukaryotic elongation factor 2 kinase	68265.1
PAR	1	EEF2K	O00418	O00418	Eukaryotic elongation factor 2 kinase	68265.1
PAR	1	EEF2K	O00418	O00418	Eukaryotic elongation factor 2 kinase	68265.1
PAR	1	EEF2K	O00418	O00418	Eukaryotic elongation factor 2 kinase	68265.1
PAR	1	EEF2K	O00418	O00418	Eukaryotic elongation factor 2 kinase	68265.1
PAR	1	SAP18	O00422	O00422	Histone deacetylase complex subunit SAP18	573070
PAR	1	SAP18	O00422	O00422	Histone deacetylase complex subunit SAP18	573070
PAR	1	SAP18	O00422	O00422	Histone deacetylase complex subunit SAP18	573070
PAR	1	SAP18	O00422	O00422	Histone deacetylase complex subunit SAP18	573070
PAR	1	SAP18	O00422	O00422	Histone deacetylase complex subunit SAP18	573070
PAR	1	SAP18	O00422	O00422	Histone deacetylase complex subunit SAP18	573070
PAR	1	SAP18	O00422	O00422	Histone deacetylase complex subunit SAP18	573070
PAR	1	SAP18	O00422	O00422	Histone deacetylase complex subunit SAP18	573070
PAR	1	SAP18	O00422	O00422	Histone deacetylase complex subunit SAP18	573070
PAR	1	SAP18	O00422	O00422	Histone deacetylase complex subunit SAP18	573070
PAR	1	SAP18	O00422	O00422	Histone deacetylase complex subunit SAP18	573070
PAR	1	SAP18	O00422	O00422	Histone deacetylase complex subunit SAP18	573070
PAR	1	SAP18	O00422	O00422	Histone deacetylase complex subunit SAP18	573070
PAR	1	SAP18	O00422	O00422	Histone deacetylase complex subunit SAP18	573070
PAR	1	IGF2BP3	O00425	O00425	Insulin-like growth factor 2 mRNA-binding protein 3	267167
PAR	1	IGF2BP3	O00425	O00425	Insulin-like growth factor 2 mRNA-binding protein 3	267167
PAR	1	IGF2BP3	O00425	O00425	Insulin-like growth factor 2 mRNA-binding protein 3	267167
PAR	1	IGF2BP3	O00425	O00425	Insulin-like growth factor 2 mRNA-binding protein 3	267167
PAR	1	IGF2BP3	O00425	O00425	Insulin-like growth factor 2 mRNA-binding protein 3	267167
PAR	1	IGF2BP3	O00425	O00425	Insulin-like growth factor 2 mRNA-binding protein 3	267167
PAR	1	IGF2BP3	O00425	O00425	Insulin-like growth factor 2 mRNA-binding protein 3	267167
PAR	1	IGF2BP3	O00425	O00425	Insulin-like growth factor 2 mRNA-binding protein 3	267167
PAR	1	IGF2BP3	O00425	O00425	Insulin-like growth factor 2 mRNA-binding protein 3	267167
PAR	1	IGF2BP3	O00425	O00425	Insulin-like growth factor 2 mRNA-binding protein 3	267167
PAR	1	IGF2BP3	O00425	O00425	Insulin-like growth factor 2 mRNA-binding protein 3	267167
PAR	1	IGF2BP3	O00425	O00425	Insulin-like growth factor 2 mRNA-binding protein 3	267167
PAR	1	IGF2BP3	O00425	O00425	Insulin-like growth factor 2 mRNA-binding protein 3	267167
PAR	1	IGF2BP3	O00425	O00425	Insulin-like growth factor 2 mRNA-binding protein 3	267167
PAR	1	IGF2BP3	O00425	O00425	Insulin-like growth factor 2 mRNA-binding protein 3	267167
PAR	1	IGF2BP3	O00425	O00425	Insulin-like growth factor 2 mRNA-binding protein 3	267167
PAR	1	IGF2BP3	O00425	O00425	Insulin-like growth factor 2 mRNA-binding protein 3	267167
PAR	1	IGF2BP3	O00425	O00425	Insulin-like growth factor 2 mRNA-binding protein 3	267167
PAR	1	IGF2BP3	O00425	O00425	Insulin-like growth factor 2 mRNA-binding protein 3	267167
PAR	1	IGF2BP3	O00425	O00425	Insulin-like growth factor 2 mRNA-binding protein 3	267167
PAR	1	IGF2BP3	O00425	O00425	Insulin-like growth factor 2 mRNA-binding protein 3	267167
PAR	1	IGF2BP3	O00425	O00425	Insulin-like growth factor 2 mRNA-binding protein 3	267167
PAR	1	IGF2BP3	O00425	O00425	Insulin-like growth factor 2 mRNA-binding protein 3	267167
PAR	1	IGF2BP3	O00425	O00425	Insulin-like growth factor 2 mRNA-binding protein 3	267167
PAR	1	IGF2BP3	O00425	O00425	Insulin-like growth factor 2 mRNA-binding protein 3	267167
PAR	1	IGF2BP3	O00425	O00425	Insulin-like growth factor 2 mRNA-binding protein 3	267167
PAR	1	IGF2BP3	O00425	O00425	Insulin-like growth factor 2 mRNA-binding protein 3	267167
[truncated: 811,669+ more rows]
