# Supplementary material for: Tubulin autoregulation tunes microtubule dynamics to support multicellular architecture and viability
Source: Nat Commun. 2026 Jul 22;17:6813. doi: 10.1038/s41467-026-75341-w (PMC13392243; doi:10.1038/s41467-026-75341-w)
Supplement: Supplementary file 7 — Source Data [file 41467_2026_75341_MOESM7_ESM.xlsx]

## Sheet: Figure 1c-d
Relative Abundance of TUBB6 and TUBA4A - DMSO treated 10-day-old spheroids
	Target	Sample	Biological_Set_Name	Mean,Cq	dCq	ddCq	FC	Rep			Shapiro-Wilk test	KO	KO+WT	KO+R147A	KO+KKKEEE
	TUBB6	PAR	DMSO	29.1084	6.84708	0	1	1			W	0.9023	0.9747	0.9558	0.9189
	TUBB6	KO	DMSO	28.507	5.93612	-0.910961	1.8803	1			P value	0.4426	0.8701	0.7525	0.5307
	TUBB6	KO-WT	DMSO	28.76	6.42209	-0.424991	1.34256	1			Passed normality test (alpha=0.05)?	Yes	Yes	Yes	Yes
	TUBB6	KO-R147A	DMSO	28.6564	6.23209	-0.614993	1.53155	1			P value summary	ns	ns	ns	ns
	TUBB6	KO-KKKEEE	DMSO	27.9925	5.8667	-0.980379	1.97298	1
	Housekeepers	PAR	DMSO	22.2613	0	0	1	1			TUBA4A
	Housekeepers	KO	DMSO	22.5709	0	0	1	1			ANOVA table	SS	DF	MS	F (DFn, DFd)	P value
	Housekeepers	KO-WT	DMSO	22.3379	0	0	1	1			Treatment (between columns)	1.207	4	0.3019	F (4, 15) = 8,450	P=0,0009
	Housekeepers	KO-R147A	DMSO	22.4243	0	0	1	1			Residual (within columns)	0.5359	15	0.03572
	Housekeepers	KO-KKKEEE	DMSO	22.1257	0	0	1	1			Total	1.743	19
	TUBB6	PAR	DMSO	29.0215	6.82706	0	1	2
	TUBB6	KO	DMSO	27.809	6.06045	-0.76661	1.70127	2			Holm-Sidak's multiple comparisons test	Mean Diff,	Significant?	Summary	Adjusted P Value
	TUBB6	KO-WT	DMSO	28.5448	6.61783	-0.209231	1.15607	2			Parental vs, TTC5 KO	-0.6761	Yes	***	0.0006
	TUBB6	KO-R147A	DMSO	27.7544	6.15605	-0.671013	1.59219	2			Parental vs, KO+WT	-0.2605	No	ns	0.0703
	TUBB6	KO-KKKEEE	DMSO	27.3731	5.29711	-1.52995	2.88776	2			Parental vs, KO+R147A	-0.3479	Yes	*	0.0396
	Housekeepers	PAR	DMSO	22.1944	0	0	1	2			Parental vs, KO+KKK-EEE	-0.6134	Yes	**	0.0011
	Housekeepers	KO	DMSO	21.7485	0	0	1	2
	Housekeepers	KO-WT	DMSO	21.927	0	0	1	2
	Housekeepers	KO-R147A	DMSO	21.5984	0	0	1	2			Shapiro-Wilk test - TUBB6	KO	KO+WT	KO+R147A	KO+KKKEEE
	Housekeepers	KO-KKKEEE	DMSO	22.076	0	0	1	2			W	0.8397	0.8938	0.9885	0.8363
	TUBB6	PAR	DMSO	28.7428	6.87011	0	1	4			P value	0.1945	0.4007	0.9498	0.1849
	TUBB6	KO	DMSO	27.2861	5.98563	-0.884481	1.8461	4			Passed normality test (alpha=0.05)?	Yes	Yes	Yes	Yes
	TUBB6	KO-WT	DMSO	27.1535	6.2574	-0.612717	1.52914	4			P value summary	ns	ns	ns	ns
	TUBB6	KO-R147A	DMSO	27.4473	6.03895	-0.83116	1.77911	4
	TUBB6	KO-KKKEEE	DMSO	26.8842	5.34548	-1.52463	2.87714	4			TUBB6
	Housekeepers	PAR	DMSO	21.8727	0	0	1	4			ANOVA table	SS	DF	MS	F (DFn, DFd)	P value
	Housekeepers	KO	DMSO	21.3005	0	0	1	4			Treatment (between columns)	5.645	4	1.411	F (4, 15) = 21,98	P<0,0001
	Housekeepers	KO-WT	DMSO	20.8961	0	0	1	4			Residual (within columns)	0.9629	15	0.0642
	Housekeepers	KO-R147A	DMSO	21.4084	0	0	1	4			Total	6.608	19
	Housekeepers	KO-KKKEEE	DMSO	21.5388	0	0	1	4
	TUBB6	PAR	DMSO	29.1151	7.07081	0	1	3			Holm-Sidak's multiple comparisons test	Mean Diff,	Significant?	Summary	Adjusted P Value
	TUBB6	TTC5KO	DMSO	28.0873	6.69916	-0.37165	1.29383	3			Parental vs, TTC5 KO	-0.6804	Yes	**	0.0052
	TUBB6	KO+WT	DMSO	27.5069	6.8361	-0.234708	1.17667	3			Parental vs, KO+WT	-0.3011	No	ns	0.1135
	TUBB6	KO+R147A	DMSO	27.8176	6.66215	-0.408662	1.32745	3			Parental vs, KO+R147A	-0.5576	Yes	*	0.0142
	TUBB6	KO+KKKEEE	DMSO	27.4704	5.70691	-1.36391	2.57381	3			Parental vs, KO+KKK-EEE	-1.578	Yes	****	<0,0001
	Housekeepers	PAR	DMSO	22.0443	0	0	1	3
	Housekeepers	TTC5KO	DMSO	21.3882	0	0	1	3
	Housekeepers	KO+WT	DMSO	20.6708	0	0	1	3
	Housekeepers	KO+R147A	DMSO	21.1554	0	0	1	3
	Housekeepers	KO+KKKEEE	DMSO	21.7635	0	0	1	3
	TUBA4A	PAR	DMSO	26.6315	4.51031	0	1	1
	TUBA4A	KO	DMSO	25.3139	3.64504	-0.865267	1.82168	1
	TUBA4A	KO-WT	DMSO	25.9462	4.41661	-0.0937009	1.0671	1
	TUBA4A	KO-R147A	DMSO	25.3471	4.07598	-0.434329	1.35128	1
	TUBA4A	KO-KKKEEE	DMSO	25.2972	4.06007	-0.450236	1.36626	1
	Housekeepers	PAR	DMSO	22.1212	0	0	1	1
	Housekeepers	KO	DMSO	21.6689	0	0	1	1
	Housekeepers	KO-WT	DMSO	21.5295	0	0	1	1
	Housekeepers	KO-R147A	DMSO	21.2711	0	0	1	1
	Housekeepers	KO-KKKEEE	DMSO	21.2372	0	0	1	1
	TUBA4A	PAR	DMSO	27.035	4.53922	0	1	2
	TUBA4A	KO	DMSO	26.5275	4.1979	-0.341323	1.26692	2
	TUBA4A	KO-WT	DMSO	26.245	4.21424	-0.324983	1.25265	2
	TUBA4A	KO-R147A	DMSO	26.0675	4.39688	-0.142345	1.1037	2
	TUBA4A	KO-KKKEEE	DMSO	25.975	3.91457	-0.624654	1.54184	2
	Housekeepers	PAR	DMSO	22.4958	0	0	1	2
	Housekeepers	KO	DMSO	22.3296	0	0	1	2
	Housekeepers	KO-WT	DMSO	22.0308	0	0	1	2
	Housekeepers	KO-R147A	DMSO	21.6706	0	0	1	2
	Housekeepers	KO-KKKEEE	DMSO	22.0604	0	0	1	2
	TUBA4A	PAR	DMSO	26.3906	4.51793	0	1	4
	TUBA4A	KO	DMSO	25.0641	3.76367	-0.754265	1.68677	4
	TUBA4A	KO-WT	DMSO	25.0389	4.14274	-0.375191	1.29701	4
	TUBA4A	KO-R147A	DMSO	25.4459	4.03752	-0.480414	1.39514	4
	TUBA4A	KO-KKKEEE	DMSO	25.2487	3.70998	-0.807949	1.75072	4
	Housekeepers	PAR	DMSO	21.8727	0	0	1	4
	Housekeepers	KO	DMSO	21.3005	0	0	1	4
	Housekeepers	KO-WT	DMSO	20.8961	0	0	1	4
	Housekeepers	KO-R147A	DMSO	21.4084	0	0	1	4
	Housekeepers	KO-KKKEEE	DMSO	21.5388	0	0	1	4
	TUBA4A	PAR	DMSO	28.143	4.62853	0	1	3
	TUBA4A	TTC5KO	DMSO	26.581	3.68054	-0.947986	1.92918	3
	TUBA4A	KO+WT	DMSO	27.2789	4.11748	-0.511055	1.42509	3
	TUBA4A	KO+R147A	DMSO	26.8389	4.00433	-0.624199	1.54135	3
	TUBA4A	KO+KKKEEE	DMSO	26.7826	3.78486	-0.843668	1.79461	3
	Housekeepers	PAR	DMSO	23.5145	0	0	1	3
	Housekeepers	TTC5KO	DMSO	22.9004	0	0	1	3
	Housekeepers	KO+WT	DMSO	23.1614	0	0	1	3
	Housekeepers	KO+R147A	DMSO	22.8346	0	0	1	3
	Housekeepers	KO+KKKEEE	DMSO	22.9977	0	0	1	3

## Sheet: Figure 1e
Mass Spectometry Analysis - TTC5 KO versus Parental spheroids
	Comparison (group1/group2)	Group	ProteinGroups	AVG Log2 Ratio	Absolute AVG Log2 Ratio	Pvalue	Qvalue	# of Ratios	UniProtIds	Genes	ProteinDescriptions	ProteinNames	# Unique Total Peptides	% Change	Ratio	AVG Group Quantity Numerator	AVG Group Quantity Denominator	Condition Numerator	Condition Denominator	GO Cellular Component	GO Molecular Function	GO Biological Process	Organisms	Protein Existence
	KO / PAR	P04350	P04350	1.03063	1.03063	0.000173662	0.00118623	12	P04350	TUBB4A	Tubulin beta-4A chain	TBB4A_HUMAN	3	104.292	2.04292	66558	32579.8	KO	PAR	nucleus,cytoplasm,cytosol,cytoskeleton,microtubule,cilium,axoneme,microtubule cytoskeleton,internode region of axon,cell projection,neuronal cell body,myelin sheath,intercellular bridge,extracellular exosome,mitotic spindle,sperm principal piece,sperm end piece,ciliary tip	nucleotide binding,GTPase activity,structural constituent of cytoskeleton,calcium ion binding,protein binding,GTP binding,metal ion binding	microtubule-based process,negative regulation of microtubule polymerization,mitotic cell cycle,microtubule cytoskeleton organization	Homo sapiens	1
	KO / PAR	P68366	P68366	0.324873	0.324873	0.000229572	0.00141727	12	P68366	TUBA4A	Tubulin alpha-4A chain	TBA4A_HUMAN	4	25.2554	1.25255	1.14249e+06	912126	KO	PAR	extracellular region,cytosol,cytoskeleton,microtubule,cilium,microtubule cytoskeleton,extracellular exosome,cytoplasm	nucleotide binding,structural constituent of cytoskeleton,protein binding,GTP binding,hydrolase activity,enzyme binding,protein kinase binding,metal ion binding	microtubule-based process,microtubule cytoskeleton organization,mitotic cell cycle,neuron differentiation	Homo sapiens	1
	KO / PAR	Q9BUF5	Q9BUF5	0.39227	0.39227	0.000428591	0.00210329	12	Q9BUF5	TUBB6	Tubulin beta-6 chain	TBB6_HUMAN	20	31.2457	1.31246	844059	643114	KO	PAR	nucleus,cytoskeleton,microtubule,intercellular bridge,extracellular exosome,mitotic spindle,cytoplasm	nucleotide binding,GTPase activity,structural constituent of cytoskeleton,protein binding,GTP binding,metal ion binding	microtubule-based process,mitotic cell cycle,microtubule cytoskeleton organization	Homo sapiens	1
	KO / PAR	P0DPH7;P0DPH8	P0DPH7;P0DPH8	0.284659	0.284659	0.00715133	0.0121771	12	P0DPH7;P0DPH8	TUBA3C;TUBA3D	Tubulin alpha-3C chain;Tubulin alpha-3D chain	TBA3C_HUMAN;TBA3D_HUMAN	4	21.8122	1.21812	7.43356e+06	6102473	KO	PAR	nucleus,cytoskeleton,microtubule,cilium,microtubule cytoskeleton,cytoplasm;cytoskeleton,microtubule,cilium,microtubule cytoskeleton,cytoplasm	nucleotide binding,structural constituent of cytoskeleton,GTP binding,hydrolase activity,metal ion binding;nucleotide binding,structural constituent of cytoskeleton,GTP binding,hydrolase activity,metal ion binding	microtubule-based process,mitotic cell cycle,microtubule cytoskeleton organization;microtubule-based process,mitotic cell cycle,microtubule cytoskeleton organization	Homo sapiens	1
	KO / PAR	Q13885	Q13885	0.226987	0.226987	0.0196147	0.0240216	12	Q13885	TUBB2A	Tubulin beta-2A chain	TBB2A_HUMAN	8	17.0388	1.17039	14312360	12228730	KO	PAR	nucleus,cytoskeleton,microtubule,cilium,microtubule cytoskeleton,intercellular bridge,extracellular exosome,mitotic spindle,sperm principal piece,sperm end piece,ciliary tip,extracellular vesicle,cytoplasm	nucleotide binding,GTPase activity,structural constituent of cytoskeleton,protein binding,GTP binding,metal ion binding	microtubule-based process,cerebral cortex development,mitotic cell cycle,microtubule cytoskeleton organization,neuron migration	Homo sapiens	1
	KO / PAR	P07437	P07437	0.0644845	0.0644845	0.24478	0.13694	12	P07437	TUBB	Tubulin beta chain	TBB5_HUMAN	5	4.57112	1.04571	17107968	16360127	KO	PAR	extracellular region,nucleus,nuclear envelope lumen,cytoplasm,cytosol,cytoskeleton,microtubule,cilium,microtubule cytoskeleton,azurophil granule lumen,cytoplasmic ribonucleoprotein granule,cell body,membrane raft,intercellular bridge,extracellular exosome,mitotic spindle,sperm principal piece,sperm end piece,ciliary tip,macromolecular complex	nucleotide binding,GTPase activity,structural molecule activity,structural constituent of cytoskeleton,protein binding,GTP binding,protein domain specific binding,ubiquitin protein ligase binding,GTPase activating protein binding,MHC class I protein binding,macromolecular complex binding,metal ion binding	odontoblast differentiation,microtubule-based process,cytoskeleton-dependent intracellular transport,natural killer cell mediated cytotoxicity,regulation of synapse organization,cell division,mitotic cell cycle,microtubule cytoskeleton organization	Homo sapiens	1
	KO / PAR	Q9BQE3	Q9BQE3	-0.0517104	0.0517104	0.290181	0.154246	12	Q9BQE3	TUBA1C	Tubulin alpha-1C chain	TBA1C_HUMAN	3	-3.52081	0.964792	685344	710354	KO	PAR	nucleus,cytoskeleton,microtubule,cytoplasmic microtubule,cilium,microtubule cytoskeleton,vesicle,cytoplasm	nucleotide binding,structural molecule activity,structural constituent of cytoskeleton,protein binding,GTP binding,hydrolase activity,metal ion binding	microtubule-based process,cytoskeleton-dependent intracellular transport,cell division,mitotic cell cycle,neuron differentiation,microtubule cytoskeleton organization	Homo sapiens	1
	KO / PAR	P68371	P68371	0.013076	0.013076	0.592078	0.2591	12	P68371	TUBB4B	Tubulin beta-4B chain	TBB4B_HUMAN	28	0.910479	1.0091	28443108	28186476	KO	PAR	sperm flagellum,extracellular region,nucleus,cytosol,cytoskeleton,microtubule,axonemal microtubule,azurophil granule lumen,intercellular bridge,extracellular exosome,mitotic spindle,extracellular vesicle,cytoplasm	nucleotide binding,double-stranded RNA binding,GTPase activity,structural constituent of cytoskeleton,protein binding,GTP binding,MHC class I protein binding,metal ion binding,unfolded protein binding	microtubule-based process,flagellated sperm motility,natural killer cell mediated cytotoxicity,microtubule cytoskeleton organization,mitotic cell cycle	Homo sapiens	1
	KO / PAR	P68363	P68363	0.012061	0.012061	0.761211	0.310408	12	P68363	TUBA1B	Tubulin alpha-1B chain	TBA1B_HUMAN	33	0.839508	1.0084	31779454	31514884	KO	PAR	microtubule cytoskeleton,cytoskeleton,microtubule,cytoplasmic microtubule,cilium,cytoplasm	nucleotide binding,double-stranded RNA binding,GTPase activity,structural molecule activity,structural constituent of cytoskeleton,protein binding,GTP binding,hydrolase activity,ubiquitin protein ligase binding	microtubule cytoskeleton organization,microtubule-based process,cytoskeleton-dependent intracellular transport,cell division,mitotic cell cycle,neuron differentiation	Homo sapiens	1
	KO / PAR	Q13509	Q13509	0.0756399	0.0756399	0.806663	0.322553	12	Q13509	TUBB3	Tubulin beta-3 chain	TBB3_HUMAN	9	5.38284	1.05383	289395	274613	KO	PAR	microtubule cytoskeleton,nucleus,cytoplasm,cytoskeleton,microtubule,cilium,lamellipodium,filopodium,axon,dendrite,growth cone,neuronal cell body,intercellular bridge,extracellular exosome,cell periphery,mitotic spindle,sperm principal piece,sperm end piece,ciliary tip	nucleotide binding,GTPase activity,structural constituent of cytoskeleton,protein binding,GTP binding,peptide binding,metal ion binding,netrin receptor binding	microtubule cytoskeleton organization,microtubule-based process,axon guidance,neuron differentiation,netrin-activated signaling pathway,dorsal root ganglion development,mitotic cell cycle	Homo sapiens	1
TO PLOT:	Comparison (group1/group2)	Genes	Log2 (Fold Change)	Log10(Qvalue)
	KO / PAR	TUBB4A	1.03063	2.92583
	KO / PAR	TUBA4A	0.324873	2.84855
	KO / PAR	TUBB6	0.39227	2.6771
	KO / PAR	TUBA3C;TUBA3D	0.284659	1.91446
	KO / PAR	TUBB2A	0.226987	1.6194
	KO / PAR	TUBB	0.0644845	0.86347
	KO / PAR	TUBA1C	-0.0517104	0.811786
	KO / PAR	TUBB4B	0.013076	0.586533
	KO / PAR	TUBA1B	0.012061	0.508067
	KO / PAR	TUBB3	0.0756399	0.491399

## Sheet: Figure 1g
Microtubule growth speed - d5 spheroids
	Microtubule growth speed (mean per ROI)
	Parental				TTC5 KO						D'Agostino & Pearson test	Parental	TTC5 KO
	Rep1	Rep2	Rep3	Rep4	Rep1	Rep2	Rep3	Rep4			K2	5.775	4.531
	8.04	14.6626	16.2168	16.3504	13.8982	10.781	11.6018	12.4274			P value	0.0557	0.1038
	8.18	12.7937	18.016	16.439	12.7609	13.1423	9.55821	10.3156			Passed normality test (alpha=0.05)?	Yes	Yes
	10.15	12.1182	16.5848	14.4549	11.318	11.3512	11.3621	12.3261			P value summary	ns	ns
	8.91	10.7343	18.4919	14.752	13.9339	14.0871	11.3857	13.6453
	10.47	16.4145	15.7295	15.0818	12.6749	13.1634	11.1032	11.6465
	10.53	18.3889	15.8599	15.1829	13.5752	15.3956	12.3284	11.6912			Unpaired t test
	9.39	18.8108	13.9561	14.005	14.7604	15.2023	5.3657	12.4956			P value	0.0078
	11.01	16.41	13.8918	13.7372	12.7741	13.2957	10.1686	7.11826			P value summary	**
	16.84	14.2779	13.6764	13.5166	7.7493	15.6888	15.8418	11.1122			Significantly different (P < 0.05)?	Yes
	18.78	19.4425	15.9352	15.7987	14.3774	16.234	16.9834				One- or two-tailed P value?	Two-tailed
	19.42	14.2558	18.1685	17.0383	12.9266	17.1357	17.0578				t, df	t=3,921, df=6
	17.58	16.4326	13.6618	13.8348	15.65	17.5818
	16.34	19.5771			16.3839	11.1639
	16.5	17.3963			13.3903	13.1464
	16.59	14.0376			15.6728	15.6024
	18.85	15.1955			16.3376	14.4284
	19.07	14.5071			6.80176	12.9941
	18.68	15.2739
	18.96	14.8376
	17.9	17.6469
	16.82	14.9336
	*Note: analysis was restricted to microtubule growth events tracked 4-6 consecutive frames
Mean	14.71	15.63	15.85	15.02	13.23	14.14	12.07	11.42
Std. Deviation	4.269	2.357	1.776	1.176	2.646	2.022	3.469	1.867
Std. Error of Mean	0.9316	0.5144	0.5125	0.3396	0.6417	0.4904	1.046	0.6224

## Sheet: Figure 1i
Acetylated-tubulin/a-tubulin ratio
		Parental	TTC5 KO		D'Agostino & Pearson test	Parental	TTC5 KO
	Rep1	1.68	0.41		K2	33.34	24.17
	Rep1	0.8	0.29		P value	<0,0001	<0,0001
	Rep1	0.73	1.33		Passed normality test (alpha=0.05)?	No	No
	Rep1	0.61	0.18		P value summary	****	****
	Rep1	0.96	0.66
	Rep1	1.72	2.91
	Rep1	1.23	0.82		Kolmogorov-Smirnov test
	Rep1	0.51	2.53		P value	0.0024
	Rep1	1.31	0.65		Exact or approximate P value?	Approximate
	Rep1	1.12			P value summary	**
	Rep1	0.76	0.29		Significantly different (P < 0.05)?	Yes
	Rep1	0.97	0.56		Kolmogorov-Smirnov D	0.2533
	Rep1		0.75
	Rep1	0.57	1.16
	Rep1	1.24	1.32		Parental	Median	0.25	0.75
	Rep1	0.4	0.71		Rep1	0.765	0.575	1
	Rep1	0.59	0.73		Rep2	0.75	0.53	1.005
	Rep1	0.9	2.79		Rep3	0.78	0.615	0.8875
	Rep1	0.38	2.05
	Rep1	1.01	2.72
	Rep1	0.73	2.59		TTC5 KO	Median	0.25	0.75
	Rep1	0.67	1.49		Rep1	1.305	0.6725	1.99
	Rep1	0.93			Rep2	0.865	0.7525	1.105
	Rep1	0.42	1.68		Rep3	0.89	0.52	1.15
	Rep1	0.77	1.81
	Rep1	0.91
	Rep1	0.52	1.41
	Rep1	0.37	1.72
	Rep1	0.68	0.8
	Rep1		0.41
	Rep1		2.3
	Rep1		1.29
	Rep1		0.77
	Rep1		1.79
	Rep1		2.41
	Rep2	0.93	0.96
	Rep2	0.35	1.11
	Rep2	1.02	1.03
	Rep2	0.75	0.86
	Rep2	0.48	1.14
	Rep2	0.86
	Rep2	0.63	0.84
	Rep2	0.76	0.84
	Rep2	0.64	0.76
	Rep2	0.56	0.75
	Rep2		0.99
	Rep2	0.84
	Rep2	1.07	0.55
	Rep2	1.46	0.64
	Rep2	1.02	0.65
	Rep2	1.97	0.39
	Rep2	1.35	0.39
	Rep2		0.82
	Rep2	0.69
	Rep2	0.94	1
	Rep2	0.49	1.22
	Rep2	0.76	0.87
	Rep2	0.72	1.58
	Rep2		1.27
	Rep2	1.18	0.76
	Rep2	0.91	1.25
	Rep2	0.54	1.09
	Rep2	0.71
	Rep2	1.25
	Rep2	0.99
	Rep2
	Rep2	0.42
	Rep2	0.52
	Rep2	0.44
	Rep2	0.43
	Rep2	0.57
	Rep2	0.38
	Rep3	0.81	0.52
	Rep3	0.79	0.56
	Rep3	0.79	0.59
	Rep3	0.81	0.58
	Rep3	0.82
	Rep3	0.77	2.11
	Rep3		2.36
	Rep3	1.76	2.98
	Rep3	1.48	2.49
	Rep3	1.35
	Rep3	2.16	0.83
	Rep3	1.4	0.86
	Rep3	2.21	0.87
	Rep3		1.07
	Rep3	0.63	1.07
	Rep3	0.62	0.98
	Rep3	0.56
	Rep3	0.6	0.29
	Rep3	0.88	0.3
	Rep3	1.06	0.36
	Rep3		0.31
	Rep3	0.35	0.27
	Rep3	0.29
	Rep3	0.32	1.03
	Rep3	0.3	1.01
	Rep3	0.27	1.02
	Rep3		0.91
	Rep3	0.85
	Rep3	0.84	0.89
	Rep3	0.64	0.98
	Rep3	0.88	0.68
	Rep3	0.93	0.91
	Rep3	0.94	0.79
	Rep3	0.91	0.79
	Rep3	0.76
	Rep3
	Rep3	0.76
	Rep3	0.7	0.4
	Rep3		0.41
	Rep3	0.76	0.39
	Rep3	0.68	0.48
	Rep3	0.67	0.33
	Rep3	0.65	0.37
	Rep3	0.87	0.48
	Rep3	0.48
	Rep3	0.8	1.33
	Rep3	0.58	1.37
	Rep3	0.57	1.58
	Rep3		1.16
	Rep3		1.33
	Rep3		1.57
	Rep3		1.15
	Rep3		0.74
	Rep3
	Rep3		1.4
	Rep3		1.13
	Rep3		1.24
	Rep3		1.11
	Rep3		1.09
	Rep3		0.86
	Rep3		0.88

## Sheet: Figure S1a-b
Autoregulation assay - 6h COL vs DMSO treated 10-day-old spheroids
	Target	Sample	Biological_Set_Name	Mean.Cq	dCq	ddCq	FC	Exp		TUBA4A
	TUBA4A	PAR	DMSO	26.6315	4.51031	0	1	1		Shapiro-Wilk test	PAR-COL	KO-COL	KO+WT-COL	KO+R147A-COL	KO+KKK-EEE-COL
	TUBA4A	PAR	COL	28.1585	5.72797	1.21766	0.42998	1		W	0.9903	0.9311	0.8839	0.9146	0.9945
	TUBA4A	KO	DMSO	25.3139	3.64504	0	1	1		P value	0.8117	0.4929	0.3359	0.4335	0.858
	TUBA4A	KO	COL	25.4933	3.92859	0.283543	0.821571	1		Passed normality test (alpha=0.05)?	Yes	Yes	Yes	Yes	Yes
	TUBA4A	KO-WT	DMSO	25.9462	4.41661	0	1	1		P value summary	ns	ns	ns	ns	ns
	TUBA4A	KO-WT	COL	26.9401	6.08258	1.66597	0.315132	1
	TUBA4A	KO-R147A	DMSO	25.3471	4.07598	0	1	1		TUBA4A
	TUBA4A	KO-R147A	COL	25.1823	4.30935	0.233372	0.850644	1		ANOVA table	SS	DF	MS	F (DFn, DFd)	P value
	TUBA4A	KO-KKKEEE	DMSO	25.2972	4.06007	0	1	1		Treatment (between columns)	1.8	9	0.2	F (9, 20) = 16,30	P<0,0001
	TUBA4A	KO-KKKEEE	COL	25.4863	3.57217	-0.487903	1.4024	1		Residual (within columns)	0.2454	20	0.01227
	TUBB	PAR	DMSO	25.9942	3.87306	0	1	1		Total	2.045	29
	TUBB	PAR	COL	28.244	5.81345	1.9404	0.260545	1
	TUBB	KO	DMSO	25.1245	3.45563	0	1	1		TUBA4A
	TUBB	KO	COL	25.2348	3.67006	0.214435	0.861883	1		Holm-Sidak's multiple comparisons test	Mean Diff,	Significant?	Summary	Adjusted P Value
	TUBB	KO-WT	DMSO	25.6763	4.1468	0	1	1		PAR-DMSO vs. PAR-COL	0.5417	Yes	****	<0,0001
	TUBB	KO-WT	COL	27.0253	6.16777	2.02097	0.246392	1		KO-DMSO vs. KO-COL	-0.01586	No	ns	>0,9999
	TUBB	KO-R147A	DMSO	25.0202	3.74908	0	1	1		KO+WT-DMSO vs. KO+WT-COL	0.6072	Yes	****	<0,0001
	TUBB	KO-R147A	COL	24.7142	3.8413	0.0922269	0.938074	1		KO+R147A-DMSO vs. KO+R147A-COL	-0.03176	No	ns	0.9996
	TUBB	KO-KKKEEE	DMSO	25.0585	3.82134	0	1	1		KO+KKK-EEE-DMSO vs. KO+KKK-EEE-COL	-0.1591	No	ns	0.4983
	TUBB	KO-KKKEEE	COL	25.0589	3.14472	-0.676618	1.59839	1
	Housekeepers	PAR	DMSO	22.1212	0	0	1	1
	Housekeepers	PAR	COL	22.4305	0	0	1	1		TUBB
	Housekeepers	KO	DMSO	21.6689	0	0	1	1		Shapiro-Wilk test	PAR-COL	KO-COL	KO+WT-COL	KO+R147A-COL	KO+KKK-EEE-COL
	Housekeepers	KO	COL	21.5647	0	0	1	1		W	0.9906	0.9499	0.9455	0.9741	0.9991
	Housekeepers	KO-WT	DMSO	21.5295	0	0	1	1		P value	0.8149	0.5691	0.55	0.6911	0.9412
	Housekeepers	KO-WT	COL	20.8575	0	0	1	1		Passed normality test (alpha=0.05)?	Yes	Yes	Yes	Yes	Yes
	Housekeepers	KO-R147A	DMSO	21.2711	0	0	1	1		P value summary	ns	ns	ns	ns	ns
	Housekeepers	KO-R147A	COL	20.8729	0	0	1	1
	Housekeepers	KO-KKKEEE	DMSO	21.2372	0	0	1	1		TUBB
	Housekeepers	KO-KKKEEE	COL	21.9142	0	0	1	1		ANOVA table	SS	DF	MS	F (DFn, DFd)	P value
	TUBA4A	PAR	DMSO	27.035	4.53922	0	1	2		Treatment (between columns)	2.793	9	0.3103	F (9, 20) = 10,95	P<0,0001
	TUBA4A	PAR	COL	28.3871	5.56815	1.02892	0.490075	2		Residual (within columns)	0.5668	20	0.02834
	TUBA4A	KO	DMSO	26.5275	4.1979	0	1	2		Total	3.36	29
	TUBA4A	KO	COL	26.5075	4.10219	-0.0957104	1.06859	2
	TUBA4A	KO-WT	DMSO	26.245	4.21424	0	1	2		TUBB
	TUBA4A	KO-WT	COL	27.2725	5.72195	1.50771	0.351669	2		Holm-Sidak's multiple comparisons test	Mean Diff,	Significant?	Summary	Adjusted P Value
	TUBA4A	KO-R147A	DMSO	26.0675	4.39688	0	1	2		PAR-DMSO vs. PAR-COL	0.6368	Yes	**	0.0013
	TUBA4A	KO-R147A	COL	25.705	4.18458	-0.212301	1.15853	2		KO-DMSO vs. KO-COL	-0.1504	No	ns	0.8684
	TUBA4A	KO-KKKEEE	DMSO	25.975	3.91457	0	1	2		KO+WT-DMSO vs. KO+WT-COL	0.724	Yes	***	0.0003
	TUBA4A	KO-KKKEEE	COL	25.995	4.01014	0.0955687	0.935903	2		KO+R147A-DMSO vs. KO+R147A-COL	-0.1212	No	ns	0.9145
	TUBB	PAR	DMSO	25.6557	3.15994	0	1	2		KO+KKK-EEE-DMSO vs. KO+KKK-EEE-COL	-0.2051	No	ns	0.6827
	TUBB	PAR	COL	27.0437	4.22475	1.06482	0.478033	2
	TUBB	KO	DMSO	25.1	2.7704	0	1	2
	TUBB	KO	COL	24.72	2.31469	-0.45571	1.37146	2
	TUBB	KO-WT	DMSO	25.8675	3.83674	0	1	2
	TUBB	KO-WT	COL	27.2075	5.65695	1.82021	0.28318	2
	TUBB	KO-R147A	DMSO	25.33	3.65938	0	1	2
	TUBB	KO-R147A	COL	24.755	3.23458	-0.424801	1.34239	2
	TUBB	KO-KKKEEE	DMSO	24.5467	2.48623	0	1	2
	TUBB	KO-KKKEEE	COL	24.185	2.20014	-0.286098	1.21934	2
	Housekeepers	PAR	DMSO	22.4958	0	0	1	2
	Housekeepers	PAR	COL	22.819	0	0	1	2
	Housekeepers	KO	DMSO	22.3296	0	0	1	2
	Housekeepers	KO	COL	22.4053	0	0	1	2
	Housekeepers	KO-WT	DMSO	22.0308	0	0	1	2
	Housekeepers	KO-WT	COL	21.5506	0	0	1	2
	Housekeepers	KO-R147A	DMSO	21.6706	0	0	1	2
	Housekeepers	KO-R147A	COL	21.5204	0	0	1	2
	Housekeepers	KO-KKKEEE	DMSO	22.0604	0	0	1	2
	Housekeepers	KO-KKKEEE	COL	21.9849	0	0	1	2
	TUBA4A	PAR	DMSO	26.1091	4.80978	0	1	3
	TUBA4A	PAR	COL	27.1954	5.94622	1.13644	0.454881	3
	TUBA4A	KO	DMSO	25.692	4.6129	0	1	3
	TUBA4A	KO	COL	25.8183	4.402	-0.210903	1.15741	3
	TUBA4A	KO-WT	DMSO	26.6335	4.98497	0	1	3
	TUBA4A	KO-WT	COL	27.5448	5.95227	0.967302	0.511462	3
	TUBA4A	KO-R147A	DMSO	26.5413	4.87018	0	1	3
	TUBA4A	KO-R147A	COL	26.3941	4.75104	-0.11914	1.08609	3
	TUBA4A	KO-KKKEEE	DMSO	26.9501	4.60889	0	1	3
	TUBA4A	KO-KKKEEE	COL	27.4653	4.42105	-0.187846	1.13906	3
	TUBB	PAR	DMSO	24.8637	3.56445	0	1	3
	TUBB	PAR	COL	26.3242	5.07502	1.51057	0.350973	3
	TUBB	KO	DMSO	24.8839	3.80486	0	1	3
	TUBB	KO	COL	24.9367	3.52038	-0.284481	1.21797	3
	TUBB	KO-WT	DMSO	26.0071	4.35857	0	1	3
	TUBB	KO-WT	COL	27.696	6.10346	1.74488	0.298358	3
	TUBB	KO-R147A	DMSO	25.7065	4.03531	0	1	3
	TUBB	KO-R147A	COL	25.5632	3.92014	-0.115173	1.08311	3
	TUBB	KO-KKKEEE	DMSO	26.1389	3.79772	0	1	3
	TUBB	KO-KKKEEE	COL	27.1683	4.12398	0.326257	0.797603	3
	Housekeepers	PAR	DMSO	21.2993	0	0	1	3
	Housekeepers	PAR	COL	21.2491	0	0	1	3
	Housekeepers	KO	DMSO	21.0791	0	0	1	3
	Housekeepers	KO	COL	21.4163	0	0	1	3
	Housekeepers	KO-WT	DMSO	21.6486	0	0	1	3
	Housekeepers	KO-WT	COL	21.5926	0	0	1	3
	Housekeepers	KO-R147A	DMSO	21.6711	0	0	1	3
	Housekeepers	KO-R147A	COL	21.6431	0	0	1	3
	Housekeepers	KO-KKKEEE	DMSO	22.3412	0	0	1	3
	Housekeepers	KO-KKKEEE	COL	23.0443	0	0	1	3

## Sheet: Figure S1c-d
Relative Abundance of TUA3C/D and TUBB4A - DMSO treated 10-day-old spheroids
	Target	Sample	Biological_Set_Name	Mean,Cq	dCq	ddCq	FC	Exp		Shapiro-Wilk test - TUBA3C		KO	KO+WT	KO+R147A	KO+KKKEEE
	TUBB4A	PAR	DMSO	33.4399	9.89578	0	1	1		W	Invalid input data	0.9835	0.7733	0.8936	0.9129
	TUBB4A	TTC5KO	DMSO	31.7108	8.79631	-1.09947	2.14276	1		P value		0.7537	0.0523	0.3655	0.428
	TUBB4A	KO+WT	DMSO	32.2914	9.30862	-0.587158	1.50228	1		Passed normality test (alpha=0.05)?		Yes	Yes	Yes	Yes
	TUBB4A	KO+R147A	DMSO	31.5976	8.87641	-1.01936	2.02702	1		P value summary		ns	ns	ns	ns
	TUBB4A	KO+KKKEEE	DMSO	32.3694	9.41761	-0.478162	1.39297	1
	Housekeepers	PAR	DMSO	23.5441	0	0	1	1		TUBA3C
	Housekeepers	TTC5KO	DMSO	22.9145	0	0	1	1		ANOVA table	SS	DF	MS	F (DFn, DFd)	P value
	Housekeepers	KO+WT	DMSO	22.9828	0	0	1	1		Treatment (between columns)	4.38	4	1.095	F (4, 10) = 14,22	P=0,0004
	Housekeepers	KO+R147A	DMSO	22.7211	0	0	1	1		Residual (within columns)	0.7699	10	0.07699
	Housekeepers	KO+KKKEEE	DMSO	22.9518	0	0	1	1		Total	5.15	14
	TUBA3C	PAR	DMSO	32.1033	9.23815	0	1	1
	TUBA3C	TTC5KO	DMSO	30.5067	8.32502	-0.91313	1.88313	1		TUBA3C
	TUBA3C	KO+WT	DMSO	32.7261	9.37301	0.134869	0.910752	1		Holm-Sidak's multiple comparisons test	Mean Diff,	Significant?	Summary	Adjusted P Value
	TUBA3C	KO+R147A	DMSO	31.2591	8.36482	-0.873323	1.83188	1		Parental vs, TTC5 KO	-0.6823	Yes	*	0.0387
	TUBA3C	KO+KKKEEE	DMSO	29.9206	7.96059	-1.27755	2.42428	1		Parental vs, KO+WT	-0.1224	No	ns	0.6008
	Housekeepers	PAR	DMSO	22.8652	0	0	1	1		Parental vs, KO+R147A	-0.603	Yes	*	0.0471
	Housekeepers	TTC5KO	DMSO	22.1817	0	0	1	1		Parental vs, KO+KKK-EEE	-1.531	Yes	***	0.0002
	Housekeepers	KO+WT	DMSO	23.3531	0	0	1	1
	Housekeepers	KO+R147A	DMSO	22.8942	0	0	1	1
	Housekeepers	KO+KKKEEE	DMSO	21.96	0	0	1	1		Shapiro-Wilk test - TUBB4A
	TUBA3C	PAR	DMSO	31.1966	9.08326	0	1	2		W	Invalid input data	0.9947	0.8344	0.7787	0.9153
	TUBA3C	TTC5KO	DMSO	30.0935	8.54832	-0.53494	1.44888	2		P value		0.8611	0.1995	0.0646	0.436
	TUBA3C	KO+WT	DMSO	29.2303	8.43542	-0.647844	1.56682	2		Passed normality test (alpha=0.05)?		Yes	Yes	Yes	Yes
	TUBA3C	KO+R147A	DMSO	29.6152	8.30348	-0.779783	1.71687	2		P value summary		ns	ns	ns	ns
	TUBA3C	KO+KKKEEE	DMSO	29.7273	7.89071	-1.19255	2.28557	2
	TUBB4A	PAR	DMSO	31.544	9.43073	0	1	2		TUBB4A
	TUBB4A	TTC5KO	DMSO	29.6375	8.09227	-1.33847	2.52882	2		ANOVA table	SS	DF	MS	F (DFn, DFd)	P value
	TUBB4A	KO+WT	DMSO	29.5987	8.80373	-0.627005	1.54436	2		Treatment (between columns)	6.06	4	1.515	F (4, 10) = 3,647	P=0,0441
	TUBB4A	KO+R147A	DMSO	29.675	8.36327	-1.06747	2.09575	2		Residual (within columns)	4.154	10	0.4154
	TUBB4A	KO+KKKEEE	DMSO	29.629	7.79242	-1.63831	3.11301	2		Total	10.21	14
	Housekeepers	PAR	DMSO	22.1133	0	0	1	2
	Housekeepers	TTC5KO	DMSO	21.5452	0	0	1	2
	Housekeepers	KO+WT	DMSO	20.7949	0	0	1	2		TUBB4A
	Housekeepers	KO+R147A	DMSO	21.3117	0	0	1	2		Holm-Sidak's multiple comparisons test	Mean Diff,	Significant?	Summary	Adjusted P Value
	Housekeepers	KO+KKKEEE	DMSO	21.8366	0	0	1	2		Parental vs, TTC5 KO	-1.566	Yes	*	0.042
	TUBA3C	PAR	DMSO	31.6656	8.59392	0	1	3		Parental vs, KO+WT	-0.6392	No	ns	0.2524
	TUBA3C	TTC5KO	DMSO	29.8434	7.81591	-0.778014	1.71477	3		Parental vs, KO+R147A	-1.648	Yes	*	0.042
	TUBA3C	KO+WT	DMSO	30.2882	8.7626	0.168678	0.889658	3		Parental vs, KO+KKK-EEE	-1.404	Yes	*	0.0466
	TUBA3C	KO+R147A	DMSO	30.4156	8.26013	-0.333789	1.26032	3
	TUBA3C	KO+KKKEEE	DMSO	29.1346	7.06687	-1.52705	2.88196	3
	Housekeepers	PAR	DMSO	23.0717	0	0	1	3
	Housekeepers	TTC5KO	DMSO	22.0275	0	0	1	3
	Housekeepers	KO+WT	DMSO	21.5256	0	0	1	3
	Housekeepers	KO+R147A	DMSO	22.1555	0	0	1	3
	Housekeepers	KO+KKKEEE	DMSO	22.0677	0	0	1	3
	TUBB4A	PAR	DMSO	32.6275	10.6804	0	1	3
	TUBB4A	TTC5KO	DMSO	30.5772	9.08281	-1.59759	3.02638	3
	TUBB4A	KO+WT	DMSO	30.9948	9.77665	-0.903753	1.87093	3
	TUBB4A	KO+R147A	DMSO	30.2729	8.74687	-1.93353	3.81989	3
	TUBB4A	KO+KKKEEE	DMSO	31.3849	9.24417	-1.43623	2.70613	3
	Housekeepers	PAR	DMSO	21.9471	0	0	1	3
	Housekeepers	TTC5KO	DMSO	21.4944	0	0	1	3
	Housekeepers	KO+WT	DMSO	21.2181	0	0	1	3
	Housekeepers	KO+R147A	DMSO	21.526	0	0	1	3
	Housekeepers	KO+KKKEEE	DMSO	22.1407	0	0	1	3

## Sheet: Figure S1e-f
Relative Abundance of TUBB and TUBA1B - DMSO treated 10-day-old spheroids
	Target	Sample	Biological_Set_Name	Mean.Cq	dCq	ddCq	FC	Exp		TUBA1B
	TUBA1B	PAR	DMSO	21.8594	-0.401831	0	1	1		Shapiro-Wilk test	KO	KO-WT	KO-R147A	KO-KKKEEE
	TUBA1B	KO	DMSO	21.8705	-0.700367	-0.298536	1.2299	1		W	0.8347	0.9758	0.9116	0.9971
	TUBA1B	KO-WT	DMSO	22.0826	-0.255267	0.146564	0.9034	1		P value	0.2004	0.7016	0.4233	0.8973
	TUBA1B	KO-R147A	DMSO	22.0705	-0.353768	0.0480631	0.967234	1		Passed normality test (alpha=0.05)?	Yes	Yes	Yes	Yes
	TUBA1B	KO-KKKEEE	DMSO	21.4281	-0.697649	-0.295819	1.22758	1		P value summary	ns	ns	ns	ns
	Housekeepers	PAR	DMSO	22.2613	0	0	1	1
	Housekeepers	KO	DMSO	22.5709	0	0	1	1		TUBA1B
	Housekeepers	KO-WT	DMSO	22.3379	0	0	1	1		ANOVA table	SS	DF	MS	F (DFn, DFd)	P value
	Housekeepers	KO-R147A	DMSO	22.4243	0	0	1	1		Treatment (between columns)	1.69	4	0.4224	F (4, 10) = 1,606	P=0,2473
	Housekeepers	KO-KKKEEE	DMSO	22.1257	0	0	1	1		Residual (within columns)	2.63	10	0.263
	TUBA1B	PAR	DMSO	22.4207	-0.336142	0	1	2		Total	4.32	14
	TUBA1B	KO	DMSO	21.7462	-1.43029	-1.09415	2.13487	2
	TUBA1B	KO-WT	DMSO	21.7294	-0.468975	-0.132833	1.09644	2
	TUBA1B	KO-R147A	DMSO	21.5202	-0.625011	-0.288869	1.22168	2		TUBB
	TUBA1B	KO-KKKEEE	DMSO	20.8819	-1.28173	-0.945589	1.92598	2		Shapiro-Wilk test	KO	KO-WT	KO-R147A	KO-KKKEEE
	Housekeepers	PAR	DMSO	22.7569	0	0	1	2		W	0.7891	0.8897	0.7777	0.9228
	Housekeepers	KO	DMSO	23.1765	0	0	1	2		P value	0.0887	0.3534	0.0624	0.4624
	Housekeepers	KO-WT	DMSO	22.1983	0	0	1	2		Passed normality test (alpha=0.05)?	Yes	Yes	Yes	Yes
	Housekeepers	KO-R147A	DMSO	22.1452	0	0	1	2		P value summary	ns	ns	ns	ns
	Housekeepers	KO-KKKEEE	DMSO	22.1636	0	0	1	2
	TUBA1B	PAR	DMSO	22.24053193	0.293401431	0	1	3		TUBB
	TUBA1B	TTC5KO	DMSO	21.63371505	0.139312325	-0.154089106	1.112718844	3		ANOVA table	SS	DF	MS	F (DFn, DFd)	P value
	TUBA1B	KO+WT	DMSO	20.99114145	-0.226982249	-0.52038368	1.434336654	3		Treatment (between columns)	0.5343	4	0.1336	F (4, 10) = 2,299	P=0,1303
	TUBA1B	KO+R147A	DMSO	20.76816863	-0.757845968	-1.051247399	2.072320867	3		Residual (within columns)	0.5811	10	0.05811
	TUBA1B	KO+KKKEEE	DMSO	20.965262	-1.175426682	-1.468828113	2.767969627	3		Total	1.115	14
	Housekeepers	PAR	DMSO	21.9471305	0	0	1	3
	Housekeepers	TTC5KO	DMSO	21.49440273	0	0	1	3
	Housekeepers	KO+WT	DMSO	21.2181237	0	0	1	3
	Housekeepers	KO+R147A	DMSO	21.5260146	0	0	1	3
	Housekeepers	KO+KKKEEE	DMSO	22.14068868	0	0	1	3
	TUBB	PAR	DMSO	25.9942	3.87306	0	1	1
	TUBB	KO	DMSO	25.1245	3.45563	-0.417427	1.33554	1
	TUBB	KO-WT	DMSO	25.6763	4.1468	0.273746	0.827169	1
	TUBB	KO-R147A	DMSO	25.0202	3.74908	-0.12398	1.08974	1
	TUBB	KO-KKKEEE	DMSO	25.0585	3.82134	-0.0517144	1.0365	1
	Housekeepers	PAR	DMSO	22.1212	0	0	1	1
	Housekeepers	KO	DMSO	21.6689	0	0	1	1
	Housekeepers	KO-WT	DMSO	21.5295	0	0	1	1
	Housekeepers	KO-R147A	DMSO	21.2711	0	0	1	1
	Housekeepers	KO-KKKEEE	DMSO	21.2372	0	0	1	1
	TUBB	PAR	DMSO	25.6557	3.15994	0	1	2
	TUBB	KO	DMSO	25.1	2.7704	-0.389537	1.30997	2
	TUBB	KO-WT	DMSO	25.8675	3.83674	0.676802	0.62555	2
	TUBB	KO-R147A	DMSO	25.33	3.65938	0.499441	0.707381	2
	TUBB	KO-KKKEEE	DMSO	24.5467	2.48623	-0.673702	1.59516	2
	Housekeepers	PAR	DMSO	22.4958	0	0	1	2
	Housekeepers	KO	DMSO	22.3296	0	0	1	2
	Housekeepers	KO-WT	DMSO	22.0308	0	0	1	2
	Housekeepers	KO-R147A	DMSO	21.6706	0	0	1	2
	Housekeepers	KO-KKKEEE	DMSO	22.0604	0	0	1	2
	TUBB	PAR	DMSO	24.8637	3.56445	0	1	3
	TUBB	KO	DMSO	24.8839	3.80486	0.240408	0.846506	3
	TUBB	KO-WT	DMSO	26.0071	4.35857	0.794121	0.576694	3
	TUBB	KO-R147A	DMSO	25.7065	4.03531	0.470859	0.721535	3
	TUBB	KO-KKKEEE	DMSO	26.1389	3.79772	0.233269	0.850705	3
	Housekeepers	PAR	DMSO	21.2993	0	0	1	3
	Housekeepers	KO	DMSO	21.0791	0	0	1	3
	Housekeepers	KO-WT	DMSO	21.6486	0	0	1	3
	Housekeepers	KO-R147A	DMSO	21.6711	0	0	1	3
	Housekeepers	KO-KKKEEE	DMSO	22.3412	0	0	1	3

## Sheet: Figure S1g-h
Relative Abundance of TUBA4A and TUBB6 over spheroid growth (d2, d5, d7 and d10)
	Target	Sample	Biological_Set_Name	Mean,Cq	dCq	ddCq	FC	Exp		TUBA4A
	TUBA4A	d2	PAR	27.1713	3.7578	0	1	1		Shapiro-Wilk test	KO-d2	KO-d5	KO-d7	KO-10
	TUBA4A	d2	KO	25.0262	2.66269	-1.09511	2.1363	1		W	0.9062	0.971	0.9654	0.9649
	TUBA4A	d5	PAR	27.1317	4.01271	0	1	1		P value	0.4622	0.8479	0.8128	0.8098
	TUBA4A	d5	KO	26.6769	2.78369	-1.22902	2.34408	1		Passed normality test (alpha=0,05)?	Yes	Yes	Yes	Yes
	TUBA4A	d7	PAR	26.6105	4.48622	0	1	1		P value summary	ns	ns	ns	ns
	TUBA4A	d7	KO	26.1749	3.3865	-1.09972	2.14313	1
	TUBA4A	d10	PAR	26.8376	4.37194	0	1	1		TUBA4A
	TUBA4A	d10	KO	26.1375	3.82656	-0.545377	1.4594	1		ANOVA table	SS	DF	MS	F (DFn, DFd)	P value
	TUBB6	d2	PAR	29.2363	5.82278	0	1	1		Treatment (between columns)	8.209	7	1.173	F (7, 24) = 18,70	P<0,0001
	TUBB6	d2	KO	27.9808	5.61733	-0.205451	1.15305	1		Residual (within columns)	1.505	24	0.06271
	TUBB6	d5	PAR	29.0648	5.9458	0	1	1		Total	9.715	31
	TUBB6	d5	KO	29.2669	5.37374	-0.572058	1.48664	1
	TUBB6	d7	PAR	28.5736	6.44932	0	1	1		TUBA4A
	TUBB6	d7	KO	28.4051	5.61663	-0.83269	1.781	1		Holm-Sidak's multiple comparisons test	Mean Diff,	Significant?	Summary	Adjusted P Value
	TUBB6	d10	PAR	28.7563	6.29063	0	1	1		d2 vs. d2	-0.6509	Yes	**	0.0012
	TUBB6	d10	KO	28.0986	5.7877	-0.502939	1.4171	1		d5 vs. d5	-1.224	Yes	****	<0,0001
	Housekeepers	d2	PAR	23.4135	0	0	1	1		d7 vs. d7	-1.136	Yes	****	<0,0001
	Housekeepers	d2	KO	22.3635	0	0	1	1		d10 vs. d10	-0.8242	Yes	***	0.0002
	Housekeepers	d5	PAR	23.119	0	0	1	1
	Housekeepers	d5	KO	23.8932	0	0	1	1
	Housekeepers	d7	PAR	22.1243	0	0	1	1		TUBB6
	Housekeepers	d7	KO	22.7884	0	0	1	1		Shapiro-Wilk test	KO-d2	KO-d5	KO-d7	KO-10
	Housekeepers	d10	PAR	22.4656	0	0	1	1		W	0.9347	0.9027	0.9312	0.9872
	Housekeepers	d10	KO	22.311	0	0	1	1		P value	0.6223	0.4447	0.6013	0.9428
	TUBA4A	d2	PAR	27.3554	3.58307	0	1	2		Passed normality test (alpha=0,05)?	Yes	Yes	Yes	Yes
	TUBA4A	d2	KO	25.7247	3.22489	-0.358178	1.28181	2		P value summary	ns	ns	ns	ns
	TUBA4A	d5	PAR	26.1848	3.46992	0	1	2
	TUBA4A	d5	KO	26.0852	2.37932	-1.09061	2.12964	2		TUBB6
	TUBA4A	d7	PAR	27.178	3.90238	0	1	2		ANOVA table	SS	DF	MS	F (DFn, DFd)	P value
	TUBA4A	d7	KO	26.8422	2.89032	-1.01206	2.01679	2		Treatment (between columns)	4.202	7	0.6003	F (7, 24) = 8,439	P<0,0001
	TUBA4A	d10	PAR	28.7672	4.66272	0	1	2		Residual (within columns)	1.707	24	0.07113
	TUBA4A	d10	KO	28.2371	3.77997	-0.88275	1.84389	2		Total	5.909	31
	TUBB6	d2	PAR	30.5737	6.80145	0	1	2
	TUBB6	d2	KO	28.5232	6.02335	-0.778102	1.71487	2		TUBB6
	TUBB6	d5	PAR	29.0889	6.37411	0	1	2		Holm-Sidak's multiple comparisons test	Mean Diff,	Significant?	Summary	Adjusted P Value
	TUBB6	d5	KO	28.5777	4.87181	-1.5023	2.83293	2		d2 vs. d2	-0.5159	Yes	*	0.0229
	TUBB6	d7	PAR	29.8042	6.52859	0	1	2		d5 vs. d5	-1.026	Yes	****	<0,0001
	TUBB6	d7	KO	29.8418	5.88993	-0.638661	1.55688	2		d7 vs. d7	-0.6368	Yes	**	0.0075
	TUBB6	d10	PAR	31.3538	7.24927	0	1	2		d10 vs. d10	-0.3772	No	ns	0.0569
	TUBB6	d10	KO	31.2638	6.80667	-0.442597	1.35905	2
	Housekeepers	d2	PAR	23.7723	0	0	1	2
	Housekeepers	d2	KO	22.4998	0	0	1	2
	Housekeepers	d5	PAR	22.7148	0	0	1	2
	Housekeepers	d5	KO	23.7059	0	0	1	2
	Housekeepers	d7	PAR	23.2757	0	0	1	2
	Housekeepers	d7	KO	23.9519	0	0	1	2
	Housekeepers	d10	PAR	24.1045	0	0	1	2
	Housekeepers	d10	KO	24.4571	0	0	1	2
	TUBA4A	d2	PAR	26.519	3.64526	0	1	3
	TUBA4A	d2	KO	25.1331	2.77577	-0.869482	1.82701	3
	TUBA4A	d5	PAR	27.0509	3.96362	0	1	3
	TUBA4A	d5	KO	26.1047	2.80507	-1.15855	2.23234	3
	TUBA4A	d7	PAR	26.8144	4.71494	0	1	3
	TUBA4A	d7	KO	25.9764	3.26166	-1.45328	2.7383	3
	TUBA4A	d10	PAR	27.3551	4.54168	0	1	3
	TUBA4A	d10	KO	26.2814	3.77906	-0.762618	1.69657	3
	TUBB6	d2	PAR	28.6409	5.76712	0	1	3
	TUBB6	d2	KO	27.7123	5.3549	-0.412214	1.33073	3
	TUBB6	d5	PAR	29.1045	6.01719	0	1	3
	TUBB6	d5	KO	28.6577	5.3581	-0.659092	1.57909	3
	TUBB6	d7	PAR	28.5851	6.48571	0	1	3
	TUBB6	d7	KO	28.3191	5.60442	-0.881288	1.84202	3
	TUBB6	d10	PAR	28.7824	5.96898	0	1	3
	TUBB6	d10	KO	28.2186	5.71618	-0.252801	1.19152	3
	Housekeepers	d2	PAR	22.8738	0	0	1	3
	Housekeepers	d2	KO	22.3574	0	0	1	3
	Housekeepers	d5	PAR	23.0873	0	0	1	3
	Housekeepers	d5	KO	23.2996	0	0	1	3
	Housekeepers	d7	PAR	22.0994	0	0	1	3
	Housekeepers	d7	KO	22.7147	0	0	1	3
	Housekeepers	d10	PAR	22.8134	0	0	1	3
	Housekeepers	d10	KO	22.5024	0	0	1	3
	TUBA4A	d2	PAR	27.4829	3.67577	0	1	4
	TUBA4A	d2	KO	25.8684	3.23361	-0.442157	1.35863	4
	TUBA4A	d5	PAR	26.3391	4.18639	0	1	4
	TUBA4A	d5	KO	25.4571	3.05581	-1.13058	2.18947	4
	TUBA4A	d7	PAR	26.7353	4.07692	0	1	4
	TUBA4A	d7	KO	26.4657	3.35974	-0.717188	1.64397	4
	TUBA4A	d10	PAR	27.8774	4.39881	0	1	4
	TUBA4A	d10	KO	26.8039	3.19916	-1.19965	2.29684	4
	TUBB6	d2	PAR	30.786	6.97893	0	1	4
	TUBB6	d2	KO	28.7145	6.07972	-0.899213	1.86505	4
	TUBB6	d5	PAR	28.6527	6.49994	0	1	4
	TUBB6	d5	KO	27.7594	5.3581	-1.14184	2.20663	4
	TUBB6	d7	PAR	29.187	6.52858	0	1	4
	TUBB6	d7	KO	29.1834	6.07745	-0.451129	1.36711	4
	TUBB6	d10	PAR	30.1169	6.63831	0	1	4
	TUBB6	d10	KO	29.6192	6.01447	-0.623839	1.54097	4
	Housekeepers	d2	PAR	23.8071	0	0	1	4
	Housekeepers	d2	KO	22.6347	0	0	1	4
	Housekeepers	d5	PAR	22.1527	0	0	1	4
	Housekeepers	d5	KO	22.4013	0	0	1	4
	Housekeepers	d7	PAR	22.6584	0	0	1	4
	Housekeepers	d7	KO	23.106	0	0	1	4
	Housekeepers	d10	PAR	23.4786	0	0	1	4
	Housekeepers	d10	KO	23.6048	0	0	1	4

## Sheet: Figure S1i
Correlation: tubulin protein and transcript levels
	Log2(FC)	mRNA levels	protein levels
	TUBB6	0.749	0.392
	TUBA4A	0.746	0.325
	TUBB4A	1.36	1.036
	TUBA3C/D	0.751	0.284
	TUBB	0.219	0.064
	TUBA1B	0.577	0.0121
	*Dataset from Figure 1E (TTC5 KO vs Parental Fold-change) and Figure 1C-D, S1C-F (TTC5 KO TC5 KO vs Parental Fold-change)
	Simple linear regression
	Equation	Y = 0,9217*X - 0,3241
	95% Confidence Intervals
	Slope	0,4078 to 1,436
	Y-intercept	-0,7390 to 0,09094
	X-intercept	-0,2041 to 0,5625
	Goodness of Fit
	R squared	0.8611
	Sy.x	0.1529

## Sheet: Figure S2a
WB quantification - a-tubulin/GAPDH ratio													Images used for analysis							Uncropped membranes (B&C adjusted to reveal the MW marker)
HeLa spheroids > Quantification > ImageJ > 8bit images > ROI > Same area > Mean Int																				TUBA (green)
																				GAPDH (green)
	Rep1																												TO PLOT	Parental	TTC5KO	WT	R147A	KKK-EEE
	TUBA		AREA	MEAN	INTDEN	RAWINTDEN	AVG BG	MEAN-BG		aTUB/GAPDH	NORM to PAR																		Rep1	1	1.471	1.089	1.121	1.142
	PAR	1	0.04	86.83	3.38	217779		77.34		1.69	1																		Rep2	1	1.186	1.238	1.702	1.34
	KO	2	0.04	77.32	3.01	193930		67.83		2.49	1.47																		Rep3	1	1.04	0.95	1.26	1.04
	KO+WT	3	0.04	69.36	2.7	173952		59.87		1.84	1.09																		Rep4	1	1.42912	1.17133	1.14379	1.90912
	KO+R147A	4	0.04	70.39	2.74	176547		60.9		1.9	1.12																		Rep5	1	1.93	1.22	1.15	1.18
	KO+KKKEEE	5	0.04	50.81	1.98	127429		41.32		1.93	1.14																		Rep6	1	1.6119	1.19015	1.71506	1.67757
	BG	6	0.04	9.78	0.38	24523	9.49
	BG	7	0.04	8.82	0.34	22114													50 kDa
	BG	8	0.04	9.86	0.38	24739																							Shapiro-Wilk test	TTC5KO	WT	R147A	KKK-EEE
																													W	0.975	0.8681	0.753	0.9018
	GAPDH		AREA	MEAN	INTDEN	RAWINTDEN	AVG BG	MEAN-BG																					P value	0.9245	0.2188	0.0213	0.3845
	PAR	1	0.04	45.7	1.78	114618		45.67																					Passed normality test (alpha=0.05)?	Yes	Yes	No	Yes
	KO	2	0.04	27.26	1.06	68373		27.23																					P value summary	ns	ns	*	ns
	KO+WT	3	0.04	32.5	1.26	81518		32.47
	KO+R147A	4	0.04	32.1	1.25	80495		32.07																					ANOVA table	SS	DF	MS	F (DFn, DFd)	P value
	KO+KKKEEE	5	0.04	21.39	0.83	53638		21.36											35 kDa										Treatment (between columns)	0.8175	4	0.2044	F (4, 25) = 3,394	P=0,0239
	BG	6	0.04	0.01	0.000527	34	0.03																						Residual (within columns)	1.505	25	0.06022
	BG	7	0.04	0.03	0	73																							Total	2.323	29
	BG	8	0.04	0.04	0	92
																													Holm-Sidak's multiple comparisons test	Mean Diff,	Significant?	Summary	Adjusted P Value
																													Parental vs. TTC5KO	-0.4428	Yes	*	0.0177
	REP2																												Parental vs. WT	-0.1412	No	ns	0.3286
	TUBA		AREA	MEAN	INTDEN	RAWINTDEN	AVG BG	MEAN-BG		aTUB/GAPDH	NORM to PAR																		Parental vs. R147A	-0.3438	Yes	*	0.045
	PAR	1	0.04	27.53	1	64413		27.53		0.9	1																		Parental vs. KKK-EEE	-0.3787	Yes	*	0.0387
	KO	2	0.04	27.98	1.01	65476		27.98		1.1	1.19
	KO+WT	3	0.04	29.6	1.07	69255		29.6		1.1	1.24
	KO+R147A	4	0.04	39.72	1.44	92952		39.72		1.6	1.7
	KO+KKKEEE	5	0.04	24.94	0.9	58362		24.94		1.2	1.34
	BG	6	0.04	0	0	0	0												50 kDa
	BG	7	0.04	0	0	0
	BG	8	0.04	0	0	0
	GAPDH		AREA	MEAN	INTDEN	RAWINTDEN	AVG BG	MEAN-BG
	PAR	1	0.04	30.11	1.09	70451		30.11
	KO	2	0.04	25.8	0.94	60380		25.8
	KO+WT	3	0.04	26.15	0.95	61190		26.15
	KO+R147A	4	0.04	25.52	0.93	59719		25.52
	KO+KKKEEE	5	0.04	20.35	0.74	47608		20.35											35 kDa
	BG	6	0.04	0.01	0.000527	34	0.01
	BG	7	0.04	0	0	0
	BG	8	0.04	0.01	0.000326	21
	REP3
	TUBA		AREA	MEAN	INTDEN	RAWINTDEN	AVG BG	MEAN-BG		aTUB/GAPDH	NORM to PAR
	PAR	6	0.04	14.55	0.62	39690		13.3967		0.440825	1
	KO	7	0.04	15.14	0.63	40572		13.9867		0.458579	1.04028	Figure S2A
	KO+WT	8	0.04	14.24	0.59	38165		13.0867		0.418907	0.950281
	KO+R147A	9	0.04	19.84	0.82	53180		18.6867		0.555985	1.26124
	KO+KKKEEE	10	0.04	14.84	0.62	39771		13.6867		0.457595	1.03804
	BG	11	0.04	1.1	0.05	2937	1.15333
	BG	12	0.04	1.14	0.05	3066													50 kDa
	BG	13	0.04	1.22	0.05	3278
	GAPDH		AREA	MEAN	INTDEN	RAWINTDEN	AVG BG	MEAN-BG
	PAR - Rep3	6	0.04	31	1.29	83092		31
	KO	7	0.04	31.11	1.29	83369		31.11
	KO+WT	8	0.04	31.85	1.35	86893		31.85											35 kDa
	KO+R147A	9	0.04	34.22	1.39	89750		34.22
	KO+KKKEEE	10	0.04	30.52	1.2	77591		30.52
	BG	11	0.04	0.67	0.03	1801	0.61
	BG	12	0.04	0.66	0.03	1759
	BG	13	0.04	0.5	0.02	1328
	REP4
	TUBA	AREA	MEAN	INTDEN	RAWINTDEN	AVG BG		MEAN-BG		aTUB/GAPDH	NORM to PAR
	PAR	1	0.04	32.8	1.47	95048		32.27		2.12117	1
	KO	2	0.04	26.6	1.17	75488		26.07		3.0314	1.42912
	KO+WT	3	0.04	31.96	1.43	92052		31.43		2.48458	1.17133
	KO+R147A	4	0.04	29.28	1.2	77303		28.75		2.42616	1.14379
	KO+KKKEEE	5	0.04	18.51	0.83	53304		17.98		4.04955	1.90912								50 kDa
	BG	6	0.04	0	0	0	0.53
	BG	7	0.04	0	0	0
	BG	8	0.04	1.59	0.06	3854
	GAPDH		AREA	MEAN	INTDEN	RAWINTDEN	AVG BG	MEAN-BG
	PAR	1	0.04	15.22	0.61	39422		15.22
	KO	2	0.04	9.13	0.37	23651		9.13
	KO+WT	3	0.04	13.18	0.53	34125		13.18											35 kDa
	KO+R147A	4	0.04	12.38	0.5	32059		12.38
	KO+KKKEEE	5	0.04	4.97	0.19	12536		4.97
	BG	6	0.04	0.01	0.0004185	27	0.00666667
	BG	7	0.04	0.01	0.0005115	33
	BG	8	0.04	0	9.3e-05	6
	REP5
	TUBA	AREA	MEAN	INTDEN	RAWINTDEN	AVG BG		MEAN-BG		aTUB/GAPDH	NORM to PAR
	PAR-2	1	0.04	0.911	0.036	2353		0.903667		0.114666	1
	KO	2	0.04	1.519	0.061	3923		1.51167		0.221267	1.92967
	KO+WT	3	0.04	1.736	0.07	4485		1.72867		0.139974	1.22072
	KO+R147A	4	0.04	1.57	0.063	4056		1.56267		0.131972	1.15093
	KO+KKKEEE	5	0.04	1.347	0.054	3480		1.33967		0.135747	1.18385
	BG	6	0.04	0	0	0	0.00733333
	BG	7	0.04	0.022	0.0008835	57													50 kDa
	BG	8	0.04	0	0	0
	GAPDH		AREA	MEAN	INTDEN	RAWINTDEN	AVG BG	MEAN-BG
	PAR-2	1	0.04	7.882	0.316	20360		7.88087
	KO	2	0.04	6.833	0.274	17650		6.83187
	KO+WT	3	0.04	12.351	0.494	31902		12.3499
	KO+R147A	4	0.04	11.842	0.474	30587		11.8409
	KO+KKKEEE	5	0.04	9.87	0.395	25494		9.86887
	BG	6	0.04	0.003	0.0001395	9	0.00112903												35 kDa
	BG	7	0.04	0	0	0
	BG	8	0.04	0.0003871	1.55e-05	1
	REP6
	TUBA	AREA	MEAN	INTDEN	RAWINTDEN	AVG BG		MEAN-BG		aTUB/GAPDH	NORM to PAR
	PAR-3	1	0.04	11.765	0.471	30390		10.7607		0.79879	1
	KO	2	0.04	16.337	0.654	42199		15.3327		1.28757	1.6119
	KO+WT	3	0.04	17.65	0.707	45591		16.6457		0.950681	1.19015
	KO+R147A	4	0.04	23.453	0.939	60580		22.4487		1.36997	1.71506
	KO+KKKEEE	5	0.04	16.226	0.65	41912		15.2217		1.34003	1.67757
	BG	6	0.04	2.001	0.08	5169	1.00433
	BG	7	0.04	1.009	0.04	2607													50 kDa
	BG	8	0.04	0.003	0.0001085	7
	GAPDH		AREA	MEAN	INTDEN	RAWINTDEN	AVG BG	MEAN-BG
	PAR-3	1	0.04	13.483	0.54	34827		13.4712
	KO	2	0.04	11.92	0.477	30789		11.9082
	KO+WT	3	0.04	17.521	0.701	45256		17.5092
	KO+R147A	4	0.04	16.398	0.657	42355		16.3862
	KO+KKKEEE	5	0.04	11.371	0.455	29372		11.3592
	BG	6	0.04	0.0003871	1.55e-05	1	0.0117957
	BG	7	0.04	0	0	0													35 kDa
	BG	8	0.04	0.035	0.001	91

[truncated: 32 more sheets: Figure S2b, Figure S2c, Figure S2d, Figure S3a, Figure S3b, Figure S3f, Figure 2b, Figure 2c, Figure 2e, Figure S4a, Figure S4c, Figure S6a, Figure S6c, Figure S6e, Figure S6f, Figure S6g, Figure 3b, Figure 3d, Figure 3e, Figure 3g …]
